# Supplementary material for: Wheat bZIPC1 interacts with FT2 and contributes to the regulation of spikelet number per spike
Source: Theor Appl Genet. 2023 Oct 31;136(11):237. doi: 10.1007/s00122-023-04484-x (PMC10618405; doi:10.1007/s00122-023-04484-x)
Supplement: Supplementary file 2 — Supplementary file2 (XLSX 457 kb) [file 122_2023_4484_MOESM2_ESM.xlsx]

## Sheet: Table S1 Primers
Table S1. Primers used in this study.
Marker	Position		Primers		Allele
KASP		FAM	VIC	COM	Kronos	Mut
Kr-33081	5A:621,763,602	gtacaacgccatgctcaagC	gtacaacgccatgctcaagT	ggagcacgccgCagTattc	FAM	VIC
Kr-2991/35321	5B:616,654,824	tcatgtcattttcgtccgcaG	tcatgtcattttcgtccgcaA	CacaATCgttcattccctaccA	FAM	VIC
Kr-20382	5B:616,655,991	agctgacggtcgtaccctC	agctgacggtcgtaccctT	atgctcaagcagaagctg	FAM	VIC
					Berkut	UC1419
bZIPC1-42292	5B:616,654,229	ctgTtggcgcaagtgggA	ctgTtggcgcaagtgggG	ccccattcccagtgatctcG	FAM	VIC
bZIPC1-42722	5B:616,654,272	gcttttggacacatattaggCaaG	gcttttggacacatattaggCaaT	gacaTcccacttgcgccaA	FAM	VIC
CAPS		5B-1.1F	5B-5.1R	Restriction enzyme	Kronos	Mut
5B-Splicing3	NA	catgctcaagcagaagctg	gccttaacagtgaggagttttc	NA	High	Low
Cloning4		nterm-F	wstop-R
bZIPC1	NA	ATGGAGCGCGTCTTCTCCGT	CTAGGAGGTCGATCCCGATGAAGC
bZIPC2	NA	ATGGAGCCCGTGTTCTTCTC	CTACATCACCATGTTGACTA
bZIPC3	NA	ATGGAGTGCAGCGGCGACGA	TTACTGAGCATTGGCAGGGA
bZIPC4	NA	ATGAAGAAGTGCGCGTCGGA	TCACTTGGACATGGCGCCGT
CEN2	NA	ATGGCTAGGGTGCTGGAGCC	TCAGCGGCGGCGTGCCGCTG
CEN4A	NA	ATGGCTAGGGTCCGAAACCC	TCAGCGGCGGCGCGCGGCTG
CEN5A	NA	ATGTCTAGGTCTGTGGAACC	TCAGCGCCTCCTGGCAGCAG
FT1	NA	ATGGCCGGGAGGGACAGGGA	TCAATTGTACATCCTCCTGC
FT3	NA	ATGTCTGCAGCGGATCCATT	CTACTCCCCTTGAGAACTTTCTGGC
FT5	NA	ATGTTGGCAGTGGATCCCTTGG	CTACTCCCCTTGAGAACTTTCCGG
BP (added to 5' of F or R primer in above cloning primers)	NA	GGGGACAAGTTTGTACAAAAAAGCAGGCTTC	GGGGACCACTTTGTACAAGAAAGCTGGGTC
1 94 °C for 15 min, 10 cycles of: 94 °C 20 s, -0.8 °C touch down from 65 to 57 °C 1 min, and 30 cycles of: 94 °C 20s, 57 °C 1 min.
2 94 °C for 15 min, 10 cycles of: 94 °C 20 s, -0.6 °C touch down from 61 to 55 °C 1 min, and 30 cycles of: 94 °C 20s, 55 °C 1 min.
3 94 °C for 5 min, 45 cycles of: 94 °C 30 s, 55 °C 30 s, 72 °C 30 s, and a final cycle of: 72 °C for 5 min
4 94 °C for 5 min, 30 cycles of: 94 °C 30 s, 55 °C 30 s, 72 °C 30 s, and a final cycle of: 72 °C for 5 min

## Sheet: Table S2 Y2H screen
Table S2. Yeast-two-hybrid (Y2H) screen of a B. distachyon cDNA library using wheat FT-A2 (TraesCS3A02G143100) as bait.
Screen	Gene No.	Gene ID	Gene Description	Total 26 unique genes
P1	1	Bradi1g05480	bZIP transcription factor; bZIP transcription factor RISBZ2	Bradi1g35230 was detected in 67 colonies
P2		Bradi1g05480	bZIP transcription factor RISBZ2	Bradi1g05480 was detected in 29 colonies
P2		Bradi1g05480	bZIP transcription factor RISBZ2	Only Bradi1g05480 was detected in all three screens
P2		Bradi1g05480	bZIP transcription factor RISBZ2
P2		Bradi1g05480	bZIP transcription factor RISBZ2
P2		Bradi1g05480	bZIP transcription factor RISBZ2
P2		Bradi1g05480	bZIP transcription factor RISBZ2
P2		Bradi1g05480	bZIP transcription factor
P2		Bradi1g05480	bZIP transcription factor; bZIP transcription factor RISBZ2
P2		Bradi1g05480	bZIP transcription factor RISBZ2
P2		Bradi1g05480	bZIP transcription factor RISBZ2
P2		Bradi1g05480	BZIP transcription factor RISBZ2
P2		Bradi1g05480	bZIP transcription factor RISBZ2
P2		Bradi1g05480	bZIP transcription factor RISBZ2
P2		Bradi1g05480	BZIP transcription factor RISBZ2
P2		Bradi1g05480	bZIP transcription factor RISBZ2
P2		Bradi1g05480	bZIP transcription factor RISBZ2
P2		Bradi1g05480	bZIP transcription factor RISBZ2
P2		Bradi1g05480	bZIP transcription factor RISBZ2
P2		Bradi1g05480	bZIP transcription factor RISBZ2
P2		Bradi1g05480	bZIP transcription factor RISBZ2
P2		Bradi1g05480	bZIP transcription factor RISBZ2
P2		Bradi1g05480	bZIP transcription factor RISBZ2
P2		Bradi1g05480	bZIP transcription factor RISBZ2
P2		Bradi1g05480	bZIP transcription factor RISBZ2
P3		Bradi1g05480	bZIP transcription factor; bZIP transcription factor RISBZ2
P3		Bradi1g05480	bZIP transcription factor RISBZ2
P3		Bradi1g05480	bZIP transcription factor RISBZ2
P3		Bradi1g05480	bZIP transcription factor RISBZ2
P2	2	Bradi1g14170	dormancy-associated protein 1; Dormancy/auxin associated protein (Auxin_repressed);Component of nitrate treatment specific coexpression subnetwork
P2	3	Bradi1g15730	purple acid phosphatase 18;Differentially upregulated in above ground in 20d 18lgt 6dark condition in DS.Allvs1Hr comparison
P2	4	Bradi1g18780	PROTEIN EARLY RESPONSIVE TO DEHYDRATION 15; Coexpressed along with genes transcribed in shoot tissue during day; protein EARLY RESPONSIVE TO DEHYDRATION 15
P2	5	Bradi1g35230	motor activity; uncharacterized LOC100838451
P2		Bradi1g35230	motor activity; uncharacterized LOC100838451
P2		Bradi1g35230	motor activity; uncharacterized LOC100838451
P2		Bradi1g35230	motor activity; uncharacterized LOC100838451
P2		Bradi1g35230	motor activity; uncharacterized LOC100838451
P2		Bradi1g35230	motor activity; uncharacterized LOC100838451
P2		Bradi1g35230	motor activity; uncharacterized LOC100838451
P2		Bradi1g35230	motor activity; uncharacterized LOC100838451
P2		Bradi1g35230	motor activity; uncharacterized LOC100838451
P2		Bradi1g35230	motor activity; uncharacterized LOC100838451
P2		Bradi1g35230	motor activity; uncharacterized LOC100838451
P2		Bradi1g35230	motor activity; uncharacterized LOC100838451
P2		Bradi1g35230	motor activity; uncharacterized LOC100838451
P2		Bradi1g35230	motor activity; uncharacterized LOC100838451
P2		Bradi1g35230	motor activity; uncharacterized LOC100838451
P2		Bradi1g35230	motor activity; uncharacterized LOC100838451
P2		Bradi1g35230	motor activity; uncharacterized LOC100838451
P2		Bradi1g35230	motor activity; uncharacterized LOC100838451
P2		Bradi1g35230	motor activity; uncharacterized LOC100838451
P2		Bradi1g35230	motor activity; uncharacterized LOC100838451
P2		Bradi1g35230	motor activity; uncharacterized LOC100838451
P2		Bradi1g35230	motor activity; uncharacterized LOC100838451
P2		Bradi1g35230	motor activity; uncharacterized LOC100838451
P2		Bradi1g35230	motor activity; uncharacterized LOC100838451
P2		Bradi1g35230	motor activity; uncharacterized LOC100838451
P2		Bradi1g35230	motor activity; uncharacterized LOC100838451
P2		Bradi1g35230	motor activity; uncharacterized LOC100838451
P2		Bradi1g35230	motor activity; uncharacterized LOC100838451
P2		Bradi1g35230	motor activity; uncharacterized LOC100838451
P2		Bradi1g35230	motor activity; uncharacterized LOC100838451
P2		Bradi1g35230	motor activity; uncharacterized LOC100838451
P2		Bradi1g35230	motor activity; uncharacterized LOC100838451
P2		Bradi1g35230	Motor activity; uncharacterized LOC100838451
P2		Bradi1g35230	motor activity; uncharacterized LOC100838451
P2		Bradi1g35230	motor activity; uncharacterized LOC100838451
P2		Bradi1g35230	motor activity; uncharacterized LOC100838451
P2		Bradi1g35230	motor activity; uncharacterized LOC100838451
P2		Bradi1g35230	motor activity; uncharacterized LOC100838451
P2		Bradi1g35230	motor activity; uncharacterized LOC100838451
P2		Bradi1g35230	motor activity;uncharacterized LOC100838451
P2		Bradi1g35230	motor activity; uncharacterized LOC100838451
P2		Bradi1g35230	motor activity; uncharacterized LOC100838451
P2		Bradi1g35230	Motor activity; uncharacterized LOC100838451
P2		Bradi1g35230	Motor activity; uncharacterized LOC100838451
P2		Bradi1g35230	Motor activity; uncharacterized LOC100838451
P2		Bradi1g35230	Motor activity; uncharacterized LOC100838451
P2		Bradi1g35230	Motor activity; uncharacterized LOC100838451
P2		Bradi1g35230	Motor activity; uncharacterized LOC100838451
P3		Bradi1g35230	motor activity; uncharacterized LOC100838451
P3		Bradi1g35230	motor activity; uncharacterized LOC100838451
P3		Bradi1g35230	motor activity; uncharacterized LOC100838451
P3		Bradi1g35230	motor activity; uncharacterized LOC100838451
P3		Bradi1g35230	motor activity; uncharacterized LOC100838451
P3		Bradi1g35230	motor activity; uncharacterized LOC100838451
P3		Bradi1g35230	motor activity; uncharacterized LOC100838451
P3		Bradi1g35230	motor activity; uncharacterized LOC100838451
P3		Bradi1g35230	motor activity; uncharacterized LOC100838451
P3		Bradi1g35230	motor activity; uncharacterized LOC100838451
P3		Bradi1g35230	motor activity; uncharacterized LOC100838451
P3		Bradi1g35230	motor activity; uncharacterized LOC100838451
P3		Bradi1g35230	motor activity; uncharacterized LOC100838451
P3		Bradi1g35230	motor activity; uncharacterized LOC100838451
P3		Bradi1g35230	motor activity; uncharacterized LOC100838451
P3		Bradi1g35230	motor activity; uncharacterized LOC100838451
P3		Bradi1g35230	motor activity; uncharacterized LOC100838451
P3		Bradi1g35230	motor activity; uncharacterized LOC100838451
P3		Bradi1g35230	motor activity; uncharacterized LOC100838451
P2	6	Bradi1g47367	CHD3-type chromatin-remodeling factor PICKLE; HELICASE PROTEIN MOM1-RELATED; Differentially upregulated in above ground in 20d 18lgt 6dark condition in DS.Allvs1Hr comparison
P2	7	Bradi2g07070	Homologous to Rice Flowering Time Locus T -Like1
P2	8	Bradi2g09120	arachidonic acid binding; syntaxin-22
P2	9	Bradi2g11080	MYB transcrition factor; ranscription factor MYB61
P2	10	Bradi2g11940	LATE EMBRYOGENESIS ABUNDANT 3 (LEA3) FAMILY PROTEIN;protein SENESCENCE-ASSOCIATED GENE 21, mitochondrial
P2	11	Bradi2g12720	SUMO-specific protease activity; Differentially upregulated in above ground in 20d 18lgt 6dark condition in DS.Allvs1Hr comparison; ubiquitin-like-specific protease ESD4
P2	12	Bradi2g30400	PROTEIN PLASTID TRANSCRIPTIONALLY ACTIVE 16;Coexpressed along with genes transcribed in shoot tissue during day; protein plastid transcriptionally active 16, chloroplastic
P2	13	Bradi2g31070	proactivator polypeptide-like 1;SAPOSIN-RELATED
P2	14	Bradi3g23520	F-box/kelch-repeat protein SKIP11
P2	15	Bradi3g24760	protein PHYTOCHROME KINASE SUBSTRATE 1;PROTEIN PHYTOCHROME KINASE SUBSTRATE 3
P1	16	Bradi3g48170	Plant protein of unknown function (DUF247); Highly expressed in root;
P2	17	Bradi3g48800	uncharacterized protein
P2	18	Bradi3g52680	Zeaxanthin 7,8-dioxygenase / Zeaxanthin 7,8(7',8')-cleavage dioxygenase;9-cis-epoxycarotenoid dioxygenase NCED1, chloroplastic
P3	19	Bradi3g53327	Coexpressed with genes downregulated during drought stress
P2	20	Bradi3g56560	ADP-ribosylation factor GTPase-activating protein AGD12; Rac GTPase activator activity
P3	21	Bradi4g19510	SKP1-like protein 1; SKP1, subfamily Skp1 family, putative, similar to ASK2 (ARABIDOPSIS SKP1-LIKE 2)
P3	22	Bradi4g20197	probable beta-D-xylosidase 7; PERIPLASMIC BETA-GLUCOSIDASE-RELATED // SUBFAMILY NOT NAMED
P2	23	Bradi4g26366	Permease of the major facilitator superfamily
P2	24	Bradi4g39260	isoflavone reductase homolog; (+)-pinoresinol reductase / Pinoresinol/lariciresinol reductase
P3	25	Bradi5g01720	peptidyl-prolyl cis-trans isomerase Pin1; phosphoserine binding, phosphothreonine binding
P2	26	Bradi5g15050	F-Box Protein; Differentially downregulated in above ground in 20d 18lgt 6dark condition in CS.Allvs1Hr comparison

## Sheet: Table S3 support Fig. 5
Table S3. Effect of combined mutants bzipc1-1, bzipc1-2 and bzipc1-3 on spikelet number per spike (SNS), days to heading(DTH) and leaf number (LN) (F2, Fig. 5 C-E)
	Growth chamber (16 h light at 22 °C and 8 h dark at 18 °C)
	bZIPC1-1	SNS		DTH		LN				bZIPC1-2	SNS		DTH		LN					bZIPC1-3	SNS	DTH	LN
	WT	19		63		12				WT	19		67		12					WT	14	52	9
	WT	19		68		12				WT	18		63		12					WT	14	53	10
	WT	19		56		11				WT	19		64		11					WT	16	52	9
	WT	19		60		12				WT	19		67		13					WT	14	54	10
	WT	20		60		12				WT	18		58		11					WT	15	52	10
	WT	18		56		11				WT	18		58		11					WT	15	56	9
	bzipc-A1-1	17		63		11				bzipc-A1-2	19		68		12					WT	14	55	10
	bzipc-A1-1	18		60		11				bzipc-A1-2	18		63		12					bzipc1-3	9	56	9
	bzipc-A1-1	17		60		11				bzipc-A1-2	18		68		13					bzipc1-3	12	55	10
	bzipc-A1-1	17		57		12				bzipc-A1-2	19		73		12					bzipc1-3	12	52	9
	bzipc-A1-1	17		57		12				bzipc-A1-2	19		58		11					bzipc1-3	10	53	9
	bzipc-A1-1	18		58		12				bzipc-A1-2	17		63		13					bzipc1-3	11	53	9
	bzipc-A1-1	17		57		11				bzipc-B1-2	16		63		11					bzipc1-3	11	56	10
	bzipc-A1-1	17		56		10				bzipc-B1-2	18		63		12					bzipc1-3	9	63	9
	bzipc-A1-1	17		63		10				bzipc-B1-2	17		69		10				Mean	WT	14.5714	53.4286	9.57143
	bzipc-B1-1	16		62		10				bzipc-B1-2	17		63		11					bzipc1-3	10.5714	55.4286	9.28571
	bzipc-B1-1	17		57		10				bzipc-B1-2	16		61		10				s.e.m.	WT	0.297381	0.611678	0.202031
	bzipc-B1-1	18		.		.				bzipc-B1-2	17		67		12					bzipc1-3	0.480929	1.39484	0.184428
	bzipc-B1-1	19		58		11				bzipc-B1-2	18		57		11					t-Test	1.29346e-05	0.213691	0.316854
	bzipc-B1-1	17		63		10				bzipc-B1-2	19		66		13					n=7
	bzipc1-1	11		63		14				bzipc1-2	9		66		11
	bzipc1-1	10		58		11				bzipc1-2	10		70		12
	bzipc1-1	11		62		12				bzipc1-2	11		61		11
	bzipc1-1	11		64		12				bzipc1-2	10		67		11
	bzipc1-1	12		60		11				bzipc1-2	10		62		10
	bzipc1-1	12		58		10				bzipc1-2	10		70		11
	bzipc1-1	12	Tuk.	58	Tuk.	11	Tuk.					Tuk.		Tuk.		Tuk.
Mean	WT	19	a	60.5	a	11.6667	a		Mean	WT	18.5	a	62.8333	a	11.6667	a
	bzipc-A1-1	17.2222	b	59	a	11.1111	a			bzipc-A1-2	18.3333	ab	65.5	a	12.1667	a
	bzipc-B1-1	17.4	b	60	a	10.25	a			bzipc-B1-2	17.25	b	63.625	a	11.25	a
	bzipc1-1	11.2857	c	60.4286	a	11.5714	a			bzipc1-2	10	c	66	a	11	a
s.e.m.	WT	0.258199		1.85742		0.210819			s.e.m.	WT	0.223607		1.66166		0.333333
	bzipc-A1-1	0.146986		0.881917		0.260579				bzipc-A1-2	0.333333		2.14087		0.307318
	bzipc-B1-1	0.509902		1.47196		0.25				bzipc-B1-2	0.365963		1.32203		0.365963
	bzipc1-1	0.285714		0.972408		0.480929				bzipc1-2	0.258199		1.57056		0.258199
ANOVA	bzipc-A1-1	***		ns		ns			ANOVA	bzipc-A1-2	***		ns		ns
	bzipc-B1-1	***		ns		ns				bzipc-B1-2	***		ns		*
	Interaction	***		ns		*				Interaction	***		ns		ns
	Greenhouse
	bZIPC1-1	SNS		DTH		LN				bZIPC1-2	SNS		DTH
	WT	17		67		12				WT	16		54
	WT	16		56		10				WT	19		59
	WT	18		57		.				WT	18		67
	WT	22		63		.				WT	18		68
	WT	18		59		.				WT	19		65
	bzipc-A1-1	15		55		11				WT	17		60
	bzipc-A1-1	16		58		11				WT	18		57
	bzipc-A1-1	13		57		7				WT	18		60
	bzipc-A1-1	16		50		9				WT	17		59
	bzipc-B1-1	17		58		9				WT	15		60
	bzipc-B1-1	15		59		13				bzipc-A1-2	18		55
	bzipc-B1-1	14		60		10				bzipc-A1-2	20		74
	bzipc-B1-1	16		47		10				bzipc-A1-2	15		62
	bzipc-B1-1	20		70		.				bzipc-A1-2	16		61
	bzipc-B1-1	16		54		.				bzipc-A1-2	19		60
	bzipc1-1	15		59		12				bzipc-A1-2	16		60
	bzipc1-1	15		53		9				bzipc-B1-2	15		43
	bzipc1-1	14		57		12				bzipc-B1-2	20		66
	bzipc1-1	16		60		12				bzipc-B1-2	17		54
	bzipc1-1	16		61		.				bzipc-B1-2	17		63
	bzipc1-1	14		59		.				bzipc-B1-2	15		67
Mean	WT	18.2	a	60.4	a	11	a			bzipc-B1-2	18		66
	bzipc-A1-1	15	ab	55	a	9.5	a			bzipc-B1-2	14		57
	bzipc-B1-1	16.3333	ab	58	a	10.5	a			bzipc-B1-2	18		61
	bzipc1-1	15	b	58.1667	a	11.25	a			bzipc1-2	16		62
s.e.m.	WT	1.0198		2.03961		1				bzipc1-2	12		53
	bzipc-A1-1	0.707107		1.77951		0.957427				bzipc1-2	9		52
	bzipc-B1-1	0.843274		3.08761		0.866025				bzipc1-2	12		57
	bzipc1-1	0.365148		1.16667		0.75				bzipc1-2	11		68
ANOVA	bzipc-A1-1	**		ns		ns			Mean	WT	17.5	a	60.9	a
	bzipc-B1-1	ns		ns		ns				bzipc-A1-2	17.3333	a	62	a
	Interaction	ns		ns		ns				bzipc-B1-2	16.75	a	59.625	a
										bzipc1-2	12	b	58.4	a
									s.e.m.	WT	0.401386		1.40198
SNS differences between WT and combined mutant										bzipc-A1-2	0.802773		2.59487
F2	Chamber	GH								bzipc-B1-2	0.700765		2.8781
bZIPC1	7.71429	3.2								bzipc1-2	1.14018		2.97658
bZIPC2	8.5	5.5							ANOVA	bzipc-A1-2	**		ns
bZIPC3	4									bzipc-B1-2	***		ns
Average	6.7381	4.35								Interaction	**		ns
	Combined Avg.	5.78286
F3	Chamber	Table S4
bZIPC1	7.33
bZIPC2	6.5
Average	6.915

## Sheet: Table S4 support Fig. S4
Table S4. Effect of combined F3 mutants bzipc1-1 and bzipC1-2 on spikelet number per spike (SNS), days to heading (DTH) and leaf number (LN) (Figure S4)
bZIPC1-1	SNS	DTH	LN		bZIPC1-2	SNS	DTH	LN
WT	18	54	11		WT	17	58	12
WT	22	56	12		WT	18	54	10
WT	19	54	12		WT	20	56	12
WT	19	57	12		WT	18	57	12
WT	19	56	12		WT	19	56	11
WT	19	57	12		WT	15	60	12
bzipc1-1	12	54	9		bzipc1-2	11	57	12
bzipc1-1	11	58	12		bzipc1-2	12	56	12
bzipc1-1	14	54	11		bzipc1-2	11	57	12
bzipc1-1	12	54	10		bzipc1-2	12	56	12
bzipc1-1	11	58	10		bzipc1-2	10	60	14
bzipc1-1	12	62	13		bzipc1-2	12	62	13
Mean WT	19.3333	55.6667	11.8333		Mean WT	17.8333	56.8333	11.5
Mean mutant	12	56.6667	10.8333		Mean mutant	11.3333	58	12.5
s.e.m. WT	0.557773	0.557773	0.166667		s.e.m. WT	0.703167	0.833333	0.341565
s.e.m. mutant	0.447214	1.33333	0.600925		s.e.m. mutant	0.333333	1	0.341565
t-Test	1.25846e-06	0.504748	0.139891		t-Test	8.05205e-06	0.39118	0.0652622
n=6					n=6
Difference	7.33333				Difference	6.5

## Sheet: Table S5 Haplotypes
Table S5. Haplotype analysis of the bZIPC-B1 region. Bold lines are parents of the mapping populations (black = spring, red = winter). SNPs were obtained from the T3/Wheat database.
								Haplotype		4	3	3	3	3	3	3	3	3	3	1	1	1	1	1	1	1	1	1	1	1	1	1	1	1	1	1	1	1	1	1	1	1	1	1	1	1	1	1	1
Note	RefSeq v1.1 chr5B	REF	ALT	QUAL	DP	EFFECT	FEATURE ID	AA change	Blosum62	280-1-Yr15	26R61 (1)	PI 610750 (CAP2)	RSI5	MN99394-1	Chateau	McNeal	Patwin-515HP	Vida	SS_MPV57	M6	Billings	CO940610	LA95135 (3)	RioBlanco	Svevo	Kronos (2)	UC1036	RAC875	PBW343	Gredho (2)	PI 70613 (LR3)	CITR 7635 (LR23)	Inayama	AGS2000	CCW3A49	KS05HW14-3	TAM112	Altamo	Excalibur	CCW3A37	OPATA	TAM111	16REG01644	Dayn	IDO444	Reeder	D447-DW1	16REG01643	SY_Capstone
	615695210	C	A	441.87	285	intergenic_region	TraesCS5B01G442200-TraesCS5B01G442300			C	C	C	C	C	C	C	C	C	C	C	C	C	C	C	C	C	C	C	C	C	C	C	C	C	C	C	C	C	C	C	C	C	C	C	C	C	C	C	C
	615695227	A	C	2435.91	357	intergenic_region	TraesCS5B01G442200-TraesCS5B01G442300			C	A	C	C	C	C	C	C	C	C	A	A	A	A	A	A	A	A	A	A	A	A	A	A	A	A	A	A	A	A	A	A	A	A	A	A	A	A	A	A
	615695438	A	G	8362.87	1756	synonymous_variant	TraesCS5B01G442300.1	A536A		A	A	G	G	G	G	G	G	G	G	A	A	A	A	A	A	A	A	A	A	A	A	A	A	A	A	A	A	A	A	A	A	A	A	A	A	A	A	A	A
	615695449	T	C	9555.23	1743	missense_variant	TraesCS5B01G442300.1	I533V	3	C	T	C	C	C	C	C	C	C	C	T	T	T	T	T	T	T	T	T	T	T	T	T	T	T	T	T	T	T	T	T	T	T	T	T	T	T	T	T	T
	615695654	C	T	2309.95	1155	synonymous_variant	TraesCS5B01G442300.1	T464T		C	C	C	C	C	C	C	C	C	C	C	C	C	C	C	C	C	C	C	C	C	C	C	C	C	C	C	C	C	C	C	C	C	C	C	C	C	C	C	C
	615695788	C	T	362.53	1146	missense_variant	TraesCS5B01G442300.1	E420K	1	T	C	C	C	C	C	C	C	C	C	C	C	C	C	C	C	C	C	C	C	C	C	C	C	C	C	C	C	C	C	C	C	C	C	C	C	C	C	C	C
	615696259	A	G	567.8	1486	synonymous_variant	TraesCS5B01G442300.1	L263L		A	A	A	A	A	A	A	A	A	A	A	G	A	A	A	A	A	A	A	A	A	A	A	A	A	A	A	A	A	A	A	A	A	A	A	A	A	A	A	A
	615696433	T	C	8762.3	1411	missense_variant	TraesCS5B01G442300.1	N205D	1	T	T	C	C	C	C	C	C	C	C	T	T	T	T	T	T	T	T	T	T	T	T	T	T	T	T	T	T	T	T	T	T	T	T	T	T	T	T	T	T
	615696447	C	G	5552.08	1474	missense_variant	TraesCS5B01G442300.1	R200P	-2	C	C	G	G	G	G	G	G	G	G	C	C	C	C	C	C	C	C	C	C	C	C	C	C	C	C	C	C	C	C	C	C	C	C	C	C	C	C	C	C
	615696502	C	T	4152.25	1714	missense_variant	TraesCS5B01G442300.1	A182T	0	C	C	C	C	C	C	C	C	C	C	C	C	C	C	C	C	C	C	C	C	C	C	C	C	C	C	C	C	C	C	C	C	C	C	C	C	C	C	C	C
	615696794	C	T	1480.48	1467	synonymous_variant	TraesCS5B01G442300.1	L84L		T	C	C	C	C	C	C	C	C	C	C	C	C	C	C	C	C	C	C	C	C	C	C	C	C	C	C	C	C	C	C	C	C	C	C	C	C	C	C	C
	615697101	G	C	726.43	313	intergenic_region	TraesCS5B01G442300-TraesCS5B01G442400			G	G	G	G	G	-	G	G	G	G	-	G	G	G	G	G	G	G	G	G	G	G	G	G	G	G	G	G	G	G	G	G	G	G	G	G	G	G	G	G
	615698699	G	A	1501.16	268	missense_variant	TraesCS5B01G442400.1	D19N	1	A	G	A	A	A	A	A	A	A	-	G	G	G	G	G	G	G	G	G	G	G	G	G	G	G	G	G	G	G	G	G	G	G	G	G	G	G	G	G	G
	615701639	G	A	3791.92	737	missense_variant	TraesCS5B01G442400.1	G177S	0	A	G	A	A	A	A	A	A	A	A	G	G	G	G	G	G	G	G	G	G	G	G	G	G	G	G	G	G	G	G	G	G	G	G	G	G	G	G	G	G
	615702025	T	C	4257.02	1248	intron_variant	TraesCS5B01G442400.1			-	T	C	C	C	C	C	C	C	C	T	T	T	C	T	T	-	T	T	T	-	T	T	T	T	T	T	T	T	T	T	T	T	T	T	T	T	T	T	T
	615702523	A	T	269.61	992	synonymous_variant	TraesCS5B01G442400.1	T417T		T	A	A	A	A	A	A	A	A	A	A	A	A	A	A	A	A	A	A	A	A	A	A	A	A	A	A	A	A	A	A	A	A	A	A	A	A	A	A	A
	615702545	G	A	3471.23	1050	missense_variant	TraesCS5B01G442400.1	E425K	1	A	G	A	A	-	A	A	A	A	A	G	G	G	G	G	G	G	G	G	G	G	G	G	G	G	G	G	G	G	G	G	G	G	G	G	G	G	G	G	G
	615702575	A	G	218.51	984	missense_variant	TraesCS5B01G442400.1	N435D	1	A	A	A	A	A	A	A	A	A	A	A	A	A	A	A	A	A	A	A	A	A	A	A	A	A	A	A	A	A	A	A	A	A	A	A	A	A	A	A	A
	615702589	A	T	325.24	973	synonymous_variant	TraesCS5B01G442400.1	T439T		A	A	A	A	A	A	A	A	A	A	A	A	A	A	A	A	A	A	A	A	A	A	A	A	A	A	A	A	A	A	A	A	A	A	A	A	A	A	A	A
	615702792	C	A	6379.56	1400	missense_variant	TraesCS5B01G442400.1	T507N	0	C	C	A	A	A	A	A	A	A	A	C	C	C	C	C	C	C	C	C	C	C	C	C	C	C	C	C	C	C	C	C	C	C	C	C	C	C	C	C	C
	615702839	G	A	2685.64	1294	missense_variant	TraesCS5B01G442400.1	G523R	-2	G	G	G	G	G	G	G	G	G	G	G	G	G	G	G	G	G	G	G	G	G	G	G	G	G	G	G	G	G	G	G	G	G	G	G	G	G	G	G	G
	615702922	C	T	8920.53	1211	synonymous_variant	TraesCS5B01G442400.1	D550D		T	C	T	T	T	T	T	T	T	T	C	C	C	C	C	C	C	C	C	C	C	C	C	C	C	C	C	C	C	C	C	C	C	C	C	C	C	C	C	C
	615703063	C	T	1835.59	1297	synonymous_variant	TraesCS5B01G442400.1	G597G		C	C	C	C	C	C	C	C	C	C	C	C	C	C	C	C	C	C	C	C	C	C	C	C	C	C	C	C	C	C	C	C	C	C	C	C	C	C	C	C
	615703352	A	C	1070.47	2335	synonymous_variant	TraesCS5B01G442400.1	R694R		C	A	A	A	A	A	A	A	A	A	A	A	A	A	A	A	A	A	A	A	A	A	A	A	A	A	A	A	A	A	A	A	A	A	A	A	A	A	A	A
	615703484	C	T	1372.45	2516	missense_variant	TraesCS5B01G442400.1	R738C	-3	T	C	C	C	C	C	C	C	C	C	C	C	C	C	C	C	C	C	C	C	C	C	C	C	C	C	C	C	C	C	C	C	C	C	C	C	C	C	C	C
	615712436	C	A	1442.26	694	missense_variant	TraesCS5B01G442500.1	G90C	-3	C	C	C	C	C	C	C	C	C	C	C	C	C	C	C	C	C	C	C	C	C	C	C	C	C	C	C	C	C	C	C	C	C	C	C	C	C	C	C	C
	615736949	T	C	412.27	1134	synonymous_variant	TraesCS5B01G442600.1	R130R		C	T	T	T	T	T	T	T	T	T	T	T	T	T	T	T	T	T	T	T	T	T	T	T	T	T	T	T	T	T	T	T	T	T	T	T	T	T	T	T
	615951042	A	G	525.26	172	intergenic_region	TraesCS5B01G442700-TraesCS5B01G442800			A	G	-	G	G	G	G	-	G	G	A	A	A	A	A	A	A	A	A	A	-	A	A	A	A	-	A	A	-	A	A	A	A	A	A	A	A	A	A	A
	615951225	A	G	784.64	332	missense_variant	TraesCS5B01G442800.1	T50A	0	-	G	-	-	G	G	G	G	G	G	A	A	A	A	A	A	A	A	A	A	A	A	A	A	A	A	A	A	A	A	A	A	A	A	A	A	A	A	A	A
	616160262	G	A	1700.44	210	synonymous_variant	TraesCS5B01G443100.1	E2E		-	A	A	A	A	A	A	A	A	A	G	G	G	G	-	-	-	G	-	G	G	G	G	G	G	G	G	G	G	G	G	G	G	G	G	G	G	G	G	G
	616206688	T	C	154.03	158	intergenic_region	TraesCS5B01G443100-TraesCS5B01G443200			-	-	-	C	-	C	-	C	-	C	T	T	T	T	T	-	-	-	-	-	T	T	T	T	T	T	T	T	T	T	T	T	T	T	T	T	T	T	T	T
	616206692	A	G	161.79	160	intergenic_region	TraesCS5B01G443100-TraesCS5B01G443200			-	-	-	G	-	G	-	G	-	G	A	A	A	A	A	-	A	-	-	-	A	A	A	A	A	A	A	A	A	A	A	A	A	A	A	A	A	A	A	A
	616206753	G	A	576.45	172	intergenic_region	TraesCS5B01G443100-TraesCS5B01G443200			-	-	-	A	-	A	-	A	-	A	G	G	G	G	G	-	G	-	G	-	G	G	G	-	G	G	G	G	G	G	G	G	G	G	G	G	G	G	G	G
	616206857	T	C	645.41	117	intergenic_region	TraesCS5B01G443100-TraesCS5B01G443200			-	C	-	C	-	C	C	C	C	C	T	-	T	T	T	-	T	-	T	-	T	T	T	T	T	T	T	T	T	T	T	T	T	T	T	T	T	-	T	T
	616208054	T	G	455.02	497	intergenic_region	TraesCS5B01G443100-TraesCS5B01G443200			-	T	T	T	T	T	T	T	T	T	T	T	T	T	T	T	-	T	T	T	T	T	T	T	T	T	T	T	T	T	T	T	T	T	T	T	T	T	T	T
	616208235	G	A	177.36	135	intergenic_region	TraesCS5B01G443100-TraesCS5B01G443200			-	-	G	G	G	G	G	G	G	G	G	G	G	G	G	-	-	G	G	G	G	G	G	G	G	G	G	G	G	G	G	G	G	G	G	G	G	G	G	G
	616302304	G	C	1710.75	133	intergenic_region	TraesCS5B01G443600-TraesCS5B01G443700			-	C	-	C	C	C	C	C	C	-	G	G	G	G	C	G	-	G	-	G	G	-	G	-	-	G	-	G	G	G	G	G	G	G	G	-	-	G	G	G
	616324953	A	G	299.34	127	intergenic_region	TraesCS5B01G443700-TraesCS5B01G443800			-	-	G	-	A	A	-	G	G	G	A	-	A	A	A	-	-	A	A	A	-	A	A	-	A	A	A	A	-	A	A	A	A	-	A	A	A	A	A	A
	616333099	C	T	450.66	255	synonymous_variant	TraesCS5B01G443800.1	A53A		-	T	T	T	T	T	T	T	T	T	C	C	C	C	C	C	C	C	C	C	C	-	C	C	C	C	C	C	C	C	C	C	C	C	C	C	C	C	C	C
	616333563	T	C	552.29	120	intergenic_region	TraesCS5B01G443800-TraesCS5B01G443900			-	-	C	C	-	C	C	C	C	C	T	T	T	T	T	-	T	T	T	T	-	T	T	T	T	T	T	T	T	T	-	T	-	T	T	T	T	T	T	T
100kb left	616438892	G	T	1272.96	336	missense_variant	TraesCS5B01G443900.1	P255T	-1	-	T	T	T	T	T	T	T	T	T	G	G	G	G	G	G	G	G	G	G	-	G	G	G	G	G	G	G	G	-	G	G	G	G	G	G	G	G	G	G
	616439239	G	A	1257.13	396	missense_variant	TraesCS5B01G443900.1	A139V	0	G	A	A	-	A	A	A	A	A	A	G	G	G	G	G	G	G	G	G	G	G	G	G	G	G	G	G	G	G	G	G	G	G	G	G	G	G	G	G	G
	616439420	T	C	1083.81	275	missense_variant	TraesCS5B01G443900.1	T79A	0	T	C	T	-	C	C	C	C	C	C	T	T	T	T	T	-	-	T	T	T	T	T	T	T	T	T	T	T	T	T	T	T	T	T	T	T	T	T	T	T
	616439564	A	T	1543.93	236	intron_variant	TraesCS5B01G443900.1			-	-	T	T	T	T	T	T	T	T	-	A	A	A	A	-	A	A	A	A	A	A	A	A	A	A	A	A	A	A	A	A	A	A	A	A	A	A	A	A
	616644989	C	T	318.95	476	intron_variant	TraesCS5B01G444000.1			T	C	C	C	C	C	C	C	C	C	C	C	C	C	C	C	C	C	C	C	C	C	C	C	C	C	C	C	C	C	C	C	C	C	C	C	C	C	C	C
	616644998	T	C	286.97	509	intron_variant	TraesCS5B01G444000.1			C	T	T	T	T	T	T	T	T	T	T	T	T	T	T	T	T	T	T	T	T	T	T	T	T	T	T	T	T	T	T	T	T	T	T	T	T	T	T	T
	616645055	A	T	313.05	877	synonymous_variant	TraesCS5B01G444000.1	P39P		T	A	A	A	A	A	A	A	A	A	A	A	A	A	A	A	A	A	A	A	A	A	A	A	A	A	A	A	A	A	A	A	A	A	-	A	A	A	A	A
	616645380	A	G	8316.55	2131	intron_variant	TraesCS5B01G444000.1			A	G	G	G	G	G	G	G	G	G	A	A	A	A	A	A	A	A	A	A	A	A	A	A	A	A	A	A	A	A	A	A	A	A	A	A	A	A	A	A
	616645466	A	G	349.51	2279	intron_variant	TraesCS5B01G444000.1			G	A	A	A	A	A	A	A	A	A	A	A	A	A	A	A	A	A	A	A	A	A	A	A	A	A	A	A	A	A	A	A	A	A	A	A	A	A	A	A
	616645471	C	T	13060.1	2216	intron_variant	TraesCS5B01G444000.1			C	T	T	T	T	T	T	T	T	T	C	C	C	C	C	C	C	C	C	C	C	C	C	C	C	C	C	C	C	C	C	C	C	C	C	C	C	C	C	C
	616645477	C	G	12993.1	2176	intron_variant	TraesCS5B01G444000.1			C	G	G	G	G	G	G	G	G	G	C	C	C	C	C	C	C	C	C	C	C	C	C	C	C	C	C	C	C	C	C	C	C	C	C	C	C	C	C	C
	616649473	T	C	349.53	1483	synonymous_variant	TraesCS5B01G444000.1	I330I		C	T	T	T	T	T	T	T	T	T	T	T	T	T	T	T	T	T	T	T	T	T	T	T	T	T	T	T	T	T	T	T	T	T	T	T	T	T	T	T
	616649684	T	G	5041.98	1253	intron_variant	TraesCS5B01G444000.1			T	G	G	G	G	G	G	G	G	G	T	T	T	T	T	T	T	T	T	T	T	T	T	T	T	T	T	T	T	T	T	T	T	T	T	T	T	T	T	T
	616650195	C	A	412.49	2015	intron_variant	TraesCS5B01G444000.1			A	C	C	C	C	C	C	C	C	C	C	C	C	C	C	C	C	C	C	C	C	C	C	C	C	C	C	C	C	C	C	C	C	C	C	C	C	C	C	C
	616652558	C	T	1578.03	201	intergenic_region	TraesCS5B01G444000-TraesCS5B01G444100			C	T	T	T	T	T	T	T	T	T	C	C	C	C	C	C	C	C	C	C	C	C	C	C	C	C	C	C	C	C	C	C	C	C	C	C	C	C	C	C
IWB56221	616652623	T	C	4340.41	457	intergenic_region	TraesCS5B01G444000-TraesCS5B01G444100			C	C	C	C	C	C	C	C	C	C	T	T	T	T	T	T	T	T	T	T	T	T	T	T	T	T	T	T	T	T	T	T	T	T	T	T	T	T	T	T
bZIP-C1	616652644	T	C	318.8	580	synonymous_variant	TraesCS5B01G444100.2,TraesCS5B01G444100.1	S395S		C	T	T	T	T	T	T	T	T	T	T	T	T	T	T	T	T	T	T	T	T	T	T	T	T	T	T	T	T	T	T	T	T	T	T	T	T	T	T	T
	616652710	A	C	597.39	882	synonymous_variant	TraesCS5B01G444100.2,TraesCS5B01G444100.1	P373P		C	A	A	A	A	A	A	A	A	A	A	A	A	A	A	A	A	A	A	A	A	A	A	A	A	A	A	A	A	A	A	A	A	A	A	A	A	A	A	A
	616652860	G	C	4689.52	1104	synonymous_variant	TraesCS5B01G444100.2,TraesCS5B01G444100.1	S323S		G	C	C	C	C	C	C	C	C	C	G	G	G	G	G	G	G	G	G	G	G	G	G	G	G	G	G	G	G	G	G	G	G	G	G	G	G	G	G	G
	616652872	T	C	318.58	1132	synonymous_variant	TraesCS5B01G444100.2,TraesCS5B01G444100.1	S319S		C	T	T	T	T	T	T	T	T	T	T	T	T	T	T	T	T	T	T	T	T	T	T	T	T	T	T	T	T	T	T	T	T	T	T	T	T	T	T	T
	616652959	C	T	332.09	966	synonymous_variant	TraesCS5B01G444100.2,TraesCS5B01G444100.1	S290S		T	C	C	C	C	C	C	C	C	C	C	C	C	C	C	C	C	C	C	C	C	C	C	C	C	C	C	C	C	C	C	C	C	C	C	C	C	C	C	C
	616653112	G	T	444.61	740	intron_variant	TraesCS5B01G444100.2,TraesCS5B01G444100.1			T	G	G	G	G	G	G	G	G	G	G	G	G	G	G	G	G	G	G	G	G	G	G	G	G	G	G	G	G	G	G	G	G	G	G	G	G	G	G	G
	616653116	A	T	475.56	754	intron_variant	TraesCS5B01G444100.2,TraesCS5B01G444100.1			T	A	A	A	A	A	A	A	A	A	A	A	A	A	A	A	A	A	A	A	A	A	A	A	A	A	A	A	A	A	A	A	A	A	A	A	A	A	A	A
	616653121	T	A	507.59	767	intron_variant	TraesCS5B01G444100.2,TraesCS5B01G444100.1			A	T	T	T	T	T	T	T	T	T	T	T	T	T	T	T	T	T	T	T	T	T	T	T	T	T	T	T	T	T	T	T	T	T	T	T	T	T	T	T
	616653255	G	A	943.48	1868	synonymous_variant	TraesCS5B01G444100.2,TraesCS5B01G444100.1	A267A		A	G	G	G	G	G	G	G	G	G	G	G	G	G	G	G	G	G	G	G	G	G	G	G	G	G	G	G	G	G	G	G	G	G	G	G	G	G	G	G
	616653303	T	C	381.5	1896	synonymous_variant	TraesCS5B01G444100.2,TraesCS5B01G444100.1	S251S		C	T	T	T	T	T	T	T	T	T	T	T	T	T	T	T	T	T	T	T	T	T	T	T	T	T	T	T	T	T	T	T	T	T	T	T	T	T	T	T
	616653902	G	A	287.16	410	intron_variant	TraesCS5B01G444100.2,TraesCS5B01G444100.1			A	G	G	G	G	G	G	G	G	G	G	G	G	G	G	G	G	G	G	G	G	G	G	-	G	G	G	G	G	G	G	G	G	G	G	G	G	G	G	G
	616653962	A	G	631.49	843	intron_variant	TraesCS5B01G444100.2,TraesCS5B01G444100.1			G	A	A	A	A	A	A	A	A	A	A	A	A	A	A	A	A	A	A	A	A	A	A	A	A	A	A	A	A	A	A	A	A	A	A	A	A	A	A	A
	616654125	G	A	1929.47	3003	synonymous_variant	TraesCS5B01G444100.2,TraesCS5B01G444100.1	D200D		A	G	G	G	G	G	G	G	G	G	G	G	G	G	G	G	G	G	G	G	G	G	G	G	G	G	G	G	G	G	G	G	G	G	G	G	G	G	G	G
bZIP-C1	616654229	T	C	12666.1	1926	missense_variant	TraesCS5B01G444100.2,TraesCS5B01G444100.1	M166V	1	C	C	C	C	C	C	C	C	C	C	T	T	T	T	T	T	T	T	T	T	T	T	T	T	T	T	T	T	T	T	T	T	T	T	T	T	T	T	T	T
bZIP-C1	616654272	C	A	9558.1	1448	missense_variant	TraesCS5B01G444100.2,TraesCS5B01G444100.1	K151N	0	A	A	A	A	A	A	A	A	A	A	C	C	C	C	C	C	C	C	C	C	C	C	C	C	C	C	C	C	C	C	C	C	C	C	C	C	C	C	C	C
	616654275	G	A	318.59	1428	splice_region_variant&synonymous_variant	TraesCS5B01G444100.2,TraesCS5B01G444100.1	G150G		A	G	G	G	G	G	G	G	G	G	G	G	G	G	G	G	G	G	G	G	G	G	G	G	G	G	G	G	G	G	G	G	G	G	G	G	G	G	G	G
	616654410	C	T	234.83	182	intron_variant	TraesCS5B01G444100.2,TraesCS5B01G444100.1			C	C	C	-	C	C	C	C	C	C	C	C	C	C	C	C	C	C	C	C	C	C	C	C	-	C	C	C	C	-	C	C	C	C	C	C	C	C	C	C
	616654890	G	A	2339.98	496	intron_variant	TraesCS5B01G444100.2,TraesCS5B01G444100.1			A	A	A	A	A	A	A	A	A	A	G	G	G	G	G	G	G	G	G	G	G	G	G	G	G	G	G	G	G	G	G	G	G	G	G	G	G	G	G	G
	616654962	G	A	1026.44	215	intron_variant	TraesCS5B01G444100.2,TraesCS5B01G444100.1			-	A	A	-	A	A	A	A	A	A	G	G	G	G	G	G	-	G	G	G	-	G	G	G	G	G	G	G	G	G	G	G	G	G	G	G	G	G	G	G
	616656246	C	T	655.03	250	synonymous_variant	TraesCS5B01G444100.2	A32A		C	C	C	C	-	C	C	C	C	C	C	C	C	C	C	C	-	C	C	C	C	C	C	C	C	C	C	C	C	C	C	C	C	C	C	C	C	C	C	C
100kb right	616958174	G	A	712.18	251	intergenic_region	TraesCS5B01G444100-TraesCS5B01G444200			G	A	A	A	A	A	A	A	A	A	G	G	G	G	G	G	G	G	G	G	G	G	G	G	G	G	G	G	G	G	G	G	G	G	G	G	G	G	G	G
	616958239	T	C	1582.38	424	intergenic_region	TraesCS5B01G444100-TraesCS5B01G444200			C	C	C	C	C	C	C	-	C	C	T	T	T	T	T	T	T	T	T	T	T	T	T	T	T	T	T	T	T	T	T	T	T	T	T	T	T	T	T	T
	616958271	C	T	1795.79	547	intergenic_region	TraesCS5B01G444100-TraesCS5B01G444200			T	T	T	T	T	T	T	-	T	T	C	C	C	C	C	C	C	C	C	C	C	C	C	C	C	C	C	C	C	-	C	C	C	C	C	C	C	C	C	C
	616958402	T	C	4503.57	1365	intergenic_region	TraesCS5B01G444100-TraesCS5B01G444200			C	C	C	C	C	C	C	C	C	C	T	T	T	T	T	T	T	T	T	T	T	T	T	T	T	T	T	T	T	T	T	T	T	T	T	T	T	T	T	T
	616958482	A	G	5793.85	1596	intergenic_region	TraesCS5B01G444100-TraesCS5B01G444200			G	G	G	G	G	G	G	G	G	G	A	A	A	A	A	A	A	A	A	A	A	A	A	A	A	A	A	A	A	A	A	A	A	A	A	A	A	A	A	A
	616958507	C	T	4910.86	1433	intergenic_region	TraesCS5B01G444100-TraesCS5B01G444200			T	T	T	T	T	T	T	T	T	T	C	C	C	C	C	C	C	C	C	C	C	C	C	C	C	C	C	C	C	C	C	C	C	C	C	C	C	C	C	C
	616958510	C	T	4880.1	1413	intergenic_region	TraesCS5B01G444100-TraesCS5B01G444200			T	T	T	T	T	T	T	T	T	T	C	C	C	C	C	C	C	C	C	C	C	C	C	C	C	C	C	C	C	C	C	C	C	C	C	C	C	C	C	C
	616958577	A	G	27535.5	957	intergenic_region	TraesCS5B01G444100-TraesCS5B01G444200			G	G	G	G	G	G	G	G	G	G	A	G	G	G	G	G	G	G	G	G	G	G	G	G	G	G	G	G	G	G	G	G	G	G	G	G	G	G	G	G
	616958653	A	G	4839.04	722	intergenic_region	TraesCS5B01G444100-TraesCS5B01G444200			G	G	G	G	G	G	G	G	G	G	A	A	A	A	A	A	A	A	A	A	A	A	A	A	A	A	A	A	A	A	A	A	A	A	A	A	A	A	A	A
	616958769	C	G	1152.14	561	intergenic_region	TraesCS5B01G444100-TraesCS5B01G444200			C	C	C	C	C	C	C	C	C	C	C	C	C	C	C	C	C	C	C	C	C	C	C	C	C	C	C	C	C	C	C	C	C	C	C	C	C	C	C	C
	616958778	A	C	1124.98	541	intergenic_region	TraesCS5B01G444100-TraesCS5B01G444200			C	C	C	C	C	C	C	C	C	C	A	A	A	A	A	A	A	A	A	A	A	A	A	A	A	A	A	A	A	A	A	A	A	A	A	A	A	A	A	A
	616958901	T	A	190.21	357	intergenic_region	TraesCS5B01G444100-TraesCS5B01G444200			A	A	-	A	-	A	A	-	-	A	T	T	T	T	T	T	T	T	T	T	T	T	T	T	T	T	T	T	T	T	T	T	T	T	T	T	T	T	T	T
	616958941	T	C	724.81	361	intergenic_region	TraesCS5B01G444100-TraesCS5B01G444200			-	C	C	C	C	C	C	C	-	C	T	T	T	T	T	T	T	T	T	T	T	T	T	T	T	T	T	T	T	T	T	T	T	T	T	T	T	T	T	T
	616958950	C	T	779.42	349	intergenic_region	TraesCS5B01G444100-TraesCS5B01G444200			T	T	T	T	T	T	T	T	-	T	C	C	C	C	C	C	C	C	C	C	C	C	C	C	C	C	C	C	C	C	C	C	C	C	C	C	C	C	C	C
	616959089	T	C	178.5	127	intergenic_region	TraesCS5B01G444100-TraesCS5B01G444200			C	-	C	C	-	-	C	C	-	C	T	T	-	T	T	-	T	T	T	T	T	T	T	T	T	T	T	T	T	T	T	T	T	T	T	T	T	T	-	T
	616967622	G	A	335.52	500	intergenic_region	TraesCS5B01G444100-TraesCS5B01G444200			A	-	-	-	-	-	-	-	A	-	G	G	G	G	G	G	G	G	G	G	G	G	G	G	G	G	G	G	G	G	G	G	G	G	G	G	G	G	G	G
	616967978	G	A	218.32	988	intron_variant	TraesCS5B01G444200.1,TraesCS5B01G444200.2			-	A	G	-	-	A	-	A	A	A	G	G	G	G	G	G	G	G	G	G	G	G	G	G	G	G	G	G	G	G	G	G	G	G	G	G	G	G	G	G
	616967979	A	G	2495.47	989	intron_variant	TraesCS5B01G444200.1,TraesCS5B01G444200.2			-	G	G	-	-	G	-	G	G	G	A	A	A	A	A	A	A	A	A	A	A	A	A	A	A	A	A	A	A	A	A	A	A	A	A	A	A	A	A	A
	616967982	G	A	308.1	1004	intron_variant	TraesCS5B01G444200.1,TraesCS5B01G444200.2			-	A	G	-	-	A	-	A	A	A	G	G	G	G	G	G	G	G	G	G	G	G	G	G	G	G	G	G	G	G	G	G	G	G	G	G	G	G	G	G
	616967995	A	G	588.52	1082	intron_variant	TraesCS5B01G444200.1,TraesCS5B01G444200.2			G	G	A	G	G	G	G	G	G	G	A	A	A	A	A	A	A	A	A	A	A	A	A	A	A	A	A	A	A	A	A	A	A	A	A	A	A	A	A	A
	616967997	T	C	491.6	1096	intron_variant	TraesCS5B01G444200.1,TraesCS5B01G444200.2			C	C	T	C	C	C	C	C	C	C	T	T	T	T	T	T	T	T	T	T	T	T	T	T	T	T	T	T	T	T	T	T	T	T	T	T	T	T	T	T
	616968008	T	C	1185.61	1182	splice_region_variant&intron_variant	TraesCS5B01G444200.1,TraesCS5B01G444200.2			C	C	-	C	C	C	C	C	C	C	T	T	T	T	T	T	T	T	T	T	T	T	T	T	T	T	T	T	T	T	T	T	T	T	T	T	T	T	T	T
	616968088	C	T	1183.48	1674	synonymous_variant	TraesCS5B01G444200.1,TraesCS5B01G444200.2	E1135E		T	C	C	C	C	C	C	C	C	C	C	C	C	C	C	C	C	C	C	C	C	C	C	C	C	C	C	C	C	C	C	C	C	C	C	C	C	C	C	C
	616968114	C	T	1285.47	1775	missense_variant	TraesCS5B01G444200.1,TraesCS5B01G444200.2	V1127I	3	T	C	C	C	C	C	C	C	C	C	C	C	C	C	C	C	C	C	C	C	C	C	C	C	C	C	C	C	C	C	C	C	C	C	C	C	C	C	C	C
	616968340	A	G	4846.9	1995	synonymous_variant	TraesCS5B01G444200.1,TraesCS5B01G444200.2	L1051L		-	G	G	G	G	G	G	G	G	G	A	A	A	A	A	A	A	A	A	A	A	A	A	A	A	A	A	A	A	A	A	A	A	A	A	A	A	A	A	A
	616968448	G	C	5108.19	1700	missense_variant	TraesCS5B01G444200.1,TraesCS5B01G444200.2	C1015W	-2	C	C	C	C	C	C	C	C	C	C	G	G	G	G	G	G	G	G	G	G	G	G	G	G	G	G	G	G	G	G	G	G	G	G	G	G	G	G	G	G
	616968527	A	T	3132.06	1567	missense_variant	TraesCS5B01G444200.1,TraesCS5B01G444200.2	V989D	-3	T	T	T	T	T	T	T	T	T	T	A	A	A	A	A	A	A	A	A	A	A	A	A	A	A	A	A	A	A	A	A	A	A	A	A	A	A	A	A	A
	616968529	T	C	2973.06	1570	synonymous_variant	TraesCS5B01G444200.1,TraesCS5B01G444200.2	S988S		C	C	C	C	C	C	C	C	C	C	T	T	T	T	T	T	T	T	T	T	T	T	T	T	T	T	T	T	T	T	T	T	T	T	T	T	T	T	T	T
	616968577	G	A	2201.91	1502	synonymous_variant	TraesCS5B01G444200.1,TraesCS5B01G444200.2	S972S		A	A	A	A	A	A	A	A	A	A	G	G	G	G	G	G	G	G	G	G	G	G	G	G	G	G	G	G	G	G	G	G	G	G	G	G	G	G	G	G
	616968607	G	T	1847.87	1469	synonymous_variant	TraesCS5B01G444200.1,TraesCS5B01G444200.2	P962P		T	T	T	T	T	T	T	T	T	T	G	G	G	G	G	G	G	G	G	G	G	G	G	G	G	G	G	G	G	G	G	G	G	G	G	G	G	G	G	G
	616968683	T	C	130.5	1324	missense_variant	TraesCS5B01G444200.1,TraesCS5B01G444200.2	Y937C	-2	-	-	-	-	C	C	-	-	C	C	T	T	T	T	T	T	T	T	T	T	T	T	T	T	T	T	T	T	T	T	T	T	T	T	T	T	T	T	T	T
	616968694	C	T	120.51	1343	synonymous_variant	TraesCS5B01G444200.1,TraesCS5B01G444200.2	L933L		-	-	-	-	T	T	-	-	T	T	C	C	C	C	C	C	C	C	C	C	C	C	C	C	C	C	C	C	C	C	C	C	C	C	C	C	C	C	C	C
	616968715	A	G	105.86	1399	synonymous_variant	TraesCS5B01G444200.1,TraesCS5B01G444200.2	T926T		-	-	-	-	G	-	-	-	G	G	A	A	A	A	A	A	A	A	A	A	A	A	A	A	A	A	A	A	A	A	A	A	A	A	A	A	A	A	A	A
	616968747	C	T	683.79	1442	missense_variant	TraesCS5B01G444200.1,TraesCS5B01G444200.2	A916T	0	-	C	-	-	-	C	-	-	-	C	C	C	T	C	C	C	C	C	C	C	C	C	C	C	C	C	C	C	C	C	C	C	C	C	C	C	C	C	C	C
	616968816	G	T	141.12	1520	missense_variant	TraesCS5B01G444200.1,TraesCS5B01G444200.2	L893I	2	-	T	-	-	T	T	-	-	-	T	G	G	G	G	G	G	G	G	G	G	G	G	G	G	G	G	G	G	G	G	G	G	G	G	G	G	G	G	G	G
	616968875	G	A	224.33	1525	missense_variant	TraesCS5B01G444200.1,TraesCS5B01G444200.2	T873I	-1	-	A	-	-	A	A	A	-	A	A	G	G	G	G	G	G	G	G	G	G	G	G	G	G	G	G	G	G	G	G	G	G	G	G	G	G	G	G	G	G
	616968961	G	T	131.28	1252	missense_variant	TraesCS5B01G444200.1,TraesCS5B01G444200.2	F844L	0	-	T	-	-	T	T	T	-	T	T	G	G	G	G	G	G	G	G	G	G	G	G	G	G	G	G	G	G	G	G	G	G	G	G	G	G	G	G	G	G
	616968973	A	T	105.12	1201	synonymous_variant	TraesCS5B01G444200.1,TraesCS5B01G444200.2	I840I		-	-	-	-	T	T	-	-	T	T	A	A	A	A	A	A	A	A	A	A	A	A	A	A	A	A	A	A	A	A	A	A	A	A	A	A	A	A	A	A
	616968978	G	C	112.1	1202	missense_variant	TraesCS5B01G444200.1,TraesCS5B01G444200.2	Q839E	2	-	-	-	-	C	C	-	-	C	C	G	G	G	G	G	G	G	G	G	G	G	G	G	G	G	G	G	G	G	G	G	G	G	G	G	G	G	G	G	G
	616969003	T	C	199.06	1189	synonymous_variant	TraesCS5B01G444200.1,TraesCS5B01G444200.2	E830E		C	-	C	-	C	C	-	-	C	C	T	T	T	T	T	T	T	T	T	T	T	T	T	T	T	T	T	T	T	T	T	T	T	T	T	T	T	T	T	T
	616969006	G	A	187.28	1170	synonymous_variant	TraesCS5B01G444200.1,TraesCS5B01G444200.2	L829L		A	-	A	-	A	A	-	-	A	A	G	G	G	G	G	G	G	G	G	G	G	G	G	G	G	G	G	G	G	G	G	G	G	G	G	G	G	G	G	G
	616969056	C	G	200.81	1059	missense_variant	TraesCS5B01G444200.1,TraesCS5B01G444200.2	G813R	-2	G	-	G	-	G	G	-	-	G	G	C	C	C	C	C	C	C	C	C	C	C	C	C	C	C	C	C	C	C	C	C	C	C	C	C	C	C	C	C	C
	616969132	C	T	2019.27	860	synonymous_variant	TraesCS5B01G444200.1,TraesCS5B01G444200.2	G787G		-	-	-	-	-	-	-	-	-	-	C	C	C	C	C	C	C	C	C	C	C	C	C	C	C	C	C	C	C	C	C	C	C	C	C	C	C	C	C	C
	616969208	C	G	501.14	717	missense_variant	TraesCS5B01G444200.1,TraesCS5B01G444200.2	C762S	-1	G	-	G	G	G	-	G	G	G	-	C	C	C	C	C	C	C	C	C	C	C	C	C	C	C	C	C	C	C	C	C	C	C	C	C	C	C	C	C	C
	616969220	C	A	269.91	702	missense_variant	TraesCS5B01G444200.1,TraesCS5B01G444200.2	R758M	-1	A	-	A	A	A	-	A	A	A	-	C	C	C	C	C	C	C	C	C	C	C	C	C	C	C	C	C	C	C	C	C	C	C	C	C	C	C	C	C	C
	616969223	G	A	190.89	698	missense_variant	TraesCS5B01G444200.1,TraesCS5B01G444200.2	A757V	0	G	-	A	A	A	-	A	A	A	-	G	G	G	G	G	G	G	G	G	G	G	G	G	G	G	G	G	G	G	G	G	G	G	G	G	G	G	G	G	G
	616969237	T	C	842.18	690	synonymous_variant	TraesCS5B01G444200.1,TraesCS5B01G444200.2	E752E		C	C	C	C	C	-	C	C	C	-	T	T	T	T	T	T	T	T	T	T	T	T	T	T	T	T	T	T	T	T	T	T	T	T	T	T	T	T	T	T
	616969284	T	C	928.98	617	missense_variant	TraesCS5B01G444200.1,TraesCS5B01G444200.2	N737D	1	C	C	C	C	C	C	C	C	C	-	T	T	T	T	T	T	T	T	T	T	T	T	T	T	T	T	T	T	T	T	T	T	T	T	T	T	T	T	T	T
	616969339	A	T	474.32	574	missense_variant	TraesCS5B01G444200.1,TraesCS5B01G444200.2	S718R	-1	T	T	T	T	-	T	-	-	T	-	A	A	A	A	A	A	A	A	A	A	A	A	A	A	A	A	A	A	A	A	A	A	A	A	A	A	A	A	A	A
	616969342	G	A	463.28	586	synonymous_variant	TraesCS5B01G444200.1,TraesCS5B01G444200.2	I717I		A	A	A	A	-	A	-	-	A	-	G	G	G	G	G	G	G	G	G	G	G	G	G	G	G	G	G	G	G	G	G	G	G	G	G	G	G	G	G	G
	616969363	C	T	237.09	583	synonymous_variant	TraesCS5B01G444200.1,TraesCS5B01G444200.2	E710E		-	T	T	T	-	-	-	-	T	-	C	C	C	C	C	C	C	C	C	C	C	C	C	C	C	C	C	C	C	C	C	C	C	C	C	C	C	C	C	C
	616969467	G	A	436.56	527	missense_variant	TraesCS5B01G444200.1,TraesCS5B01G444200.2	L676F	0	-	A	-	-	A	A	A	A	A	A	G	G	G	G	G	G	G	G	G	G	G	G	G	G	G	G	G	G	G	G	G	G	G	G	G	G	G	G	G	G
	616969489	G	T	526.19	537	synonymous_variant	TraesCS5B01G444200.1,TraesCS5B01G444200.2	L668L		T	T	-	-	T	T	T	T	T	T	G	G	G	G	G	G	G	G	G	G	G	G	G	G	G	G	G	G	G	G	G	G	G	G	G	G	G	G	G	G
	616969495	G	T	623.41	533	missense_variant	TraesCS5B01G444200.1,TraesCS5B01G444200.2	N666K	0	T	T	-	-	T	T	T	T	T	T	G	G	G	G	G	G	G	G	G	G	G	G	G	G	G	G	G	G	G	G	G	G	G	G	G	G	G	G	G	G
	616969523	A	G	1239.15	513	missense_variant	TraesCS5B01G444200.1,TraesCS5B01G444200.2	V657A	0	G	G	G	-	G	G	G	G	G	G	A	A	A	A	A	A	A	A	A	A	A	A	A	A	A	A	A	A	A	A	A	A	A	A	A	A	A	A	A	A
	616969591	T	C	1107.74	508	synonymous_variant	TraesCS5B01G444200.1,TraesCS5B01G444200.2	S634S		C	C	C	C	C	C	C	C	C	C	T	T	T	T	T	T	T	T	T	T	T	T	T	T	T	T	T	T	T	T	T	T	T	T	T	T	T	T	T	T
	616969603	C	T	1408.25	500	synonymous_variant	TraesCS5B01G444200.1,TraesCS5B01G444200.2	P630P		T	T	T	T	T	T	T	T	T	T	C	C	C	C	C	C	C	C	C	C	C	C	C	C	-	C	C	C	C	C	C	-	C	C	C	C	C	C	C	C
	616969611	G	C	1311.5	516	missense_variant	TraesCS5B01G444200.1,TraesCS5B01G444200.2	Q628E	2	C	C	C	C	C	C	C	C	C	C	G	G	G	G	G	G	G	G	G	G	G	G	G	G	G	G	G	G	G	G	G	G	G	G	G	G	G	G	G	G
	616969648	A	T	1146.75	541	synonymous_variant	TraesCS5B01G444200.1,TraesCS5B01G444200.2	V615V		-	T	T	T	T	T	T	T	T	T	A	A	A	A	A	A	A	A	A	A	A	A	A	A	A	A	A	A	A	A	A	A	A	A	A	A	A	A	A	A
	616969687	G	A	1729.17	611	synonymous_variant	TraesCS5B01G444200.1,TraesCS5B01G444200.2	N602N		-	A	A	A	A	A	A	A	A	A	G	G	G	G	G	G	G	G	G	G	G	G	G	G	G	G	G	G	G	G	G	G	G	G	G	G	G	G	G	G
	616969688	T	C	1770.09	614	missense_variant	TraesCS5B01G444200.1,TraesCS5B01G444200.2	N602S	1	-	C	C	C	C	C	C	C	C	C	T	T	T	T	T	T	T	T	T	T	T	T	T	T	T	T	T	T	T	T	T	T	T	T	T	T	T	T	T	T
	616969818	C	T	2381.28	811	missense_variant	TraesCS5B01G444200.1,TraesCS5B01G444200.2	G559S	0	T	T	T	T	T	T	T	T	T	T	C	C	C	C	C	C	C	C	C	C	C	C	C	C	C	C	C	C	C	C	C	C	C	C	C	C	C	C	C	C
	616969821	C	T	2446.28	820	missense_variant	TraesCS5B01G444200.1,TraesCS5B01G444200.2	G558S	0	T	T	T	T	T	T	T	T	T	T	C	C	C	C	C	C	C	C	C	C	C	C	C	C	C	C	C	C	C	C	C	C	C	C	C	C	C	C	C	C
	616969831	T	A	2321.07	838	synonymous_variant	TraesCS5B01G444200.1,TraesCS5B01G444200.2	A554A		A	A	A	A	A	A	A	A	A	A	T	T	T	T	T	T	T	T	T	T	T	T	T	T	T	T	T	T	T	T	T	T	T	T	T	T	T	T	T	T
	616969869	T	C	1940.19	870	missense_variant	TraesCS5B01G444200.1,TraesCS5B01G444200.2	K542E	1	C	C	C	C	C	C	C	C	C	C	T	T	T	T	T	T	T	T	T	T	T	T	T	T	T	T	T	T	T	T	T	T	T	T	T	T	T	T	T	T
	616970010	T	C	854.08	808	missense_variant	TraesCS5B01G444200.1,TraesCS5B01G444200.2	N495D	1	-	C	C	C	C	C	C	C	C	C	T	T	T	T	T	T	T	T	T	T	T	T	T	T	T	T	T	T	T	T	T	T	T	T	T	T	T	T	T	T
	616970020	C	G	475.55	773	missense_variant	TraesCS5B01G444200.1,TraesCS5B01G444200.2	K491N	0	-	G	G	G	G	G	-	G	G	G	C	C	C	C	C	C	C	C	C	C	C	C	C	C	C	C	C	C	C	C	C	C	C	C	C	C	C	C	C	C
	616970023	T	C	438.43	767	synonymous_variant	TraesCS5B01G444200.1,TraesCS5B01G444200.2	A490A		-	C	C	C	C	C	-	C	C	C	T	T	T	T	T	T	T	T	T	T	T	T	T	T	T	T	T	T	T	T	T	T	T	T	T	T	T	T	T	T
	616970037	T	G	145.7	731	missense_variant	TraesCS5B01G444200.1,TraesCS5B01G444200.2	I486L	2	-	G	-	-	G	G	-	-	G	G	T	T	T	T	T	T	T	T	T	T	T	T	T	T	T	T	T	T	T	T	T	T	T	T	T	T	T	T	T	T
	616970041	T	C	109.12	731	synonymous_variant	TraesCS5B01G444200.1,TraesCS5B01G444200.2	P484P		-	C	-	-	C	C	-	-	C	C	T	T	T	T	T	T	T	T	T	T	T	T	T	T	T	T	T	T	T	T	T	T	T	T	T	T	T	T	T	T
	616970043	G	A	114.77	734	missense_variant	TraesCS5B01G444200.1,TraesCS5B01G444200.2	P484S	-1	-	A	-	-	A	A	-	-	-	A	G	G	G	G	G	G	G	G	G	G	G	G	G	G	G	G	G	G	G	G	G	G	G	G	G	G	G	G	G	G
	616970071	C	T	268.24	680	synonymous_variant	TraesCS5B01G444200.1,TraesCS5B01G444200.2	V474V		-	T	-	T	T	-	T	T	-	T	C	C	C	C	C	C	C	C	C	C	C	C	C	C	C	C	C	C	C	C	C	C	C	C	C	C	C	C	C	C
	616970104	T	C	633.02	596	synonymous_variant	TraesCS5B01G444200.1,TraesCS5B01G444200.2	R463R		C	C	C	C	C	C	C	C	C	C	T	T	T	T	T	T	T	T	T	T	T	T	T	T	T	T	T	T	T	T	T	T	T	T	T	T	T	T	T	T
	616970109	G	T	637.07	580	missense_variant	TraesCS5B01G444200.1,TraesCS5B01G444200.2	Q462K	1	T	T	T	T	T	T	T	T	T	T	G	G	G	G	G	G	G	G	G	G	G	G	G	G	G	G	G	G	G	G	G	G	G	G	G	G	G	G	G	G
	616970113	T	A	648.22	580	missense_variant	TraesCS5B01G444200.1,TraesCS5B01G444200.2	E460D	2	A	A	A	A	A	A	A	A	A	A	T	T	T	T	T	T	T	T	T	T	T	T	T	T	T	T	T	T	T	T	T	T	T	T	T	T	T	T	T	T
	616970182	C	T	896.66	461	synonymous_variant	TraesCS5B01G444200.1,TraesCS5B01G444200.2	Q437Q		T	T	T	T	T	T	T	T	T	T	C	C	C	C	C	C	C	C	C	C	C	C	C	C	C	C	C	C	C	C	C	C	C	C	C	C	C	C	C	C
	616970223	T	A	486.5	431	missense_variant	TraesCS5B01G444200.1,TraesCS5B01G444200.2	I424L	2	A	-	A	A	A	A	A	-	A	A	T	T	T	T	T	T	T	T	T	T	-	T	T	T	T	T	T	T	T	T	T	T	T	T	T	T	T	T	T	T
	616970596	A	G	294.53	799	synonymous_variant	TraesCS5B01G444200.1,TraesCS5B01G444200.2	D299D		G	-	G	G	-	G	G	G	-	-	A	A	A	A	A	A	A	A	A	A	A	A	A	A	A	A	A	A	A	A	A	A	A	A	A	A	A	A	A	A
	616970603	A	G	287.58	762	missense_variant	TraesCS5B01G444200.1,TraesCS5B01G444200.2	I297T	-1	A	-	G	G	G	G	G	G	-	-	A	A	A	A	A	A	A	A	A	A	A	A	A	A	A	A	A	A	A	A	A	A	A	A	A	A	A	A	A	A
	616970650	C	T	1435.14	775	synonymous_variant	TraesCS5B01G444200.1,TraesCS5B01G444200.2	L281L		T	T	T	T	T	T	T	T	T	T	C	C	C	C	C	C	C	C	C	C	C	C	C	C	C	C	C	C	C	C	C	C	C	C	C	C	C	C	C	C
	616970656	A	T	1483.15	768	missense_variant	TraesCS5B01G444200.1,TraesCS5B01G444200.2	D279E	2	T	T	T	T	T	T	T	T	T	T	A	A	A	A	A	A	A	A	A	A	A	A	A	A	A	A	A	A	A	A	A	A	A	A	A	A	A	A	A	A
	616970777	C	T	1126.13	886	missense_variant	TraesCS5B01G444200.1,TraesCS5B01G444200.2	R239H	0	T	T	T	T	T	T	T	T	T	T	C	C	C	C	C	C	C	C	C	C	C	C	C	C	C	C	C	C	C	C	C	C	C	C	C	C	C	C	C	C
	616970821	G	C	112.3	757	synonymous_variant	TraesCS5B01G444200.1,TraesCS5B01G444200.2	G224G		-	-	C	C	C	C	C	-	C	-	G	G	G	G	G	G	G	G	G	G	G	G	G	G	G	G	G	G	G	G	G	G	G	G	G	G	G	G	G	G
	616970935	C	T	758.59	643	synonymous_variant	TraesCS5B01G444200.1,TraesCS5B01G444200.2	L186L		-	T	T	T	T	T	T	T	T	T	C	C	C	C	C	-	-	C	C	C	C	C	C	C	C	C	C	C	C	C	C	C	C	C	C	C	C	C	C	C
	616971031	A	G	3939.41	1209	synonymous_variant	TraesCS5B01G444200.1,TraesCS5B01G444200.2	A154A		G	G	G	G	G	G	G	G	G	G	A	A	A	A	A	A	A	A	A	A	A	A	A	A	A	A	A	A	A	A	A	A	A	A	A	A	A	A	A	A
	616971034	A	G	3739.41	1220	synonymous_variant	TraesCS5B01G444200.1,TraesCS5B01G444200.2	N153N		G	G	G	G	G	G	G	G	G	G	A	A	A	A	A	A	A	A	A	A	A	A	A	A	A	A	A	A	A	A	A	A	A	A	A	A	A	A	A	A
	616971123	T	A	9530.49	1661	missense_variant	TraesCS5B01G444200.1,TraesCS5B01G444200.2	I124F	0	A	A	A	A	A	A	A	A	A	A	T	T	T	T	T	T	T	T	T	T	T	T	T	T	T	T	T	T	T	T	T	T	T	T	T	T	T	T	T	T
	616971244	A	G	539.56	1647	synonymous_variant	TraesCS5B01G444200.1,TraesCS5B01G444200.2	V83V		-	G	-	-	G	G	G	G	G	G	A	A	A	A	A	A	A	A	A	A	A	A	A	A	A	A	A	A	A	A	A	A	A	A	A	A	A	A	A	A
	616971454	C	A	4516.71	1651	synonymous_variant	TraesCS5B01G444200.1,TraesCS5B01G444200.2	S13S		C	A	C	A	A	A	A	A	A	A	C	C	C	C	C	C	C	C	C	C	C	C	C	C	C	C	C	C	C	C	C	C	C	C	C	C	C	C	C	C
	616971532	T	C	3339.6	1020	intergenic_region	TraesCS5B01G444200-TraesCS5B01G444300			C	C	C	C	-	C	C	C	C	C	T	T	T	T	T	T	T	T	T	T	T	T	T	T	T	T	T	T	T	T	T	T	T	T	T	T	T	T	T	T
	616971590	C	T	1866.96	504	intergenic_region	TraesCS5B01G444200-TraesCS5B01G444300			T	T	T	-	T	T	-	T	T	T	C	C	C	C	C	C	C	C	C	C	C	C	C	C	C	C	C	C	C	C	C	C	C	C	C	C	C	C	C	C
	616971604	A	G	1275.35	398	intergenic_region	TraesCS5B01G444200-TraesCS5B01G444300			G	G	G	-	G	G	-	G	G	G	A	A	A	A	-	A	A	A	A	A	A	A	A	A	A	A	A	A	A	A	A	A	A	A	A	A	A	A	A	A
	616971650	C	T	352.52	182	intergenic_region	TraesCS5B01G444200-TraesCS5B01G444300			T	T	T	T	-	T	-	-	-	T	C	C	C	C	C	C	C	C	C	C	C	C	C	C	C	C	C	C	C	C	C	-	C	C	C	C	C	C	C	C
	616971668	A	G	154.05	137	intergenic_region	TraesCS5B01G444200-TraesCS5B01G444300			-	G	G	G	-	-	G	-	-	G	A	A	A	A	A	A	A	-	A	A	A	A	A	A	A	A	A	A	A	A	A	-	-	A	A	A	A	A	A	A
	616972753	C	T	159.78	1013	intergenic_region	TraesCS5B01G444200-TraesCS5B01G444300			C	T	-	-	T	T	T	T	T	T	C	C	C	C	C	C	C	C	C	C	C	C	C	C	C	C	C	C	C	C	C	C	C	C	C	C	C	C	C	C
	616972770	C	A	230.64	1017	synonymous_variant	TraesCS5B01G444300.2,TraesCS5B01G444300.1	A271A		A	A	-	-	A	A	A	A	A	A	C	C	C	C	C	C	C	C	C	C	C	C	C	C	C	C	C	C	C	C	C	C	C	C	C	C	C	C	C	C
	616972809	T	C	414.2	1016	synonymous_variant	TraesCS5B01G444300.2,TraesCS5B01G444300.1	G258G		-	C	-	C	C	C	C	C	C	C	T	T	T	T	T	T	T	T	T	T	T	T	T	T	T	T	T	T	T	T	T	T	T	T	T	T	T	T	T	T
	616972818	C	A	396.22	1038	synonymous_variant	TraesCS5B01G444300.2,TraesCS5B01G444300.1	P255P		-	A	-	A	A	A	A	A	A	A	C	C	C	C	C	C	C	C	C	C	C	C	C	C	C	C	C	C	C	C	C	C	C	C	C	C	C	C	C	C
	616972890	A	G	564.39	1028	splice_region_variant&synonymous_variant	TraesCS5B01G444300.2,TraesCS5B01G444300.1	I231I		G	G	G	G	G	-	G	G	G	G	A	A	A	A	A	A	A	A	A	A	A	A	A	A	A	A	A	A	A	A	A	A	A	A	A	A	A	A	A	A
	616972913	C	T	866.26	1120	intron_variant	TraesCS5B01G444300.2,TraesCS5B01G444300.1			-	T	T	T	T	T	T	T	T	T	C	C	C	C	C	C	C	C	C	C	C	C	C	C	C	C	C	C	C	C	C	C	C	C	C	C	C	C	C	C
	616972918	A	G	868.53	1159	intron_variant	TraesCS5B01G444300.2,TraesCS5B01G444300.1			-	G	G	G	G	G	G	G	G	G	A	A	A	A	A	A	A	A	A	A	A	A	A	A	A	A	A	A	A	A	A	A	A	A	A	A	A	A	A	A
	616972956	G	A	958.7	1218	intron_variant	TraesCS5B01G444300.2,TraesCS5B01G444300.1			-	A	A	A	A	A	A	A	A	A	G	G	G	G	G	G	G	G	G	G	G	G	G	G	G	G	G	G	G	G	G	G	G	G	G	G	G	G	G	G
	616972983	C	T	1483.52	1274	synonymous_variant	TraesCS5B01G444300.2,TraesCS5B01G444300.1	K229K		-	T	T	T	T	T	T	T	T	T	C	C	C	C	C	C	C	C	C	C	C	C	C	C	C	C	C	C	C	C	C	C	C	C	C	C	C	C	C	C
	616973050	A	G	1924.52	1292	intron_variant	TraesCS5B01G444300.2,TraesCS5B01G444300.1			G	G	G	G	G	G	G	G	G	G	A	A	A	A	A	A	A	A	A	A	A	A	A	A	A	A	A	A	A	A	A	A	A	A	A	A	A	A	A	A
	616973055	G	A	2019.4	1286	intron_variant	TraesCS5B01G444300.2,TraesCS5B01G444300.1			A	A	A	A	A	A	A	A	A	A	G	G	G	G	G	G	G	G	G	G	G	G	G	G	G	G	G	G	G	G	G	G	G	G	G	G	G	G	G	G
	616973057	G	A	2048.24	1284	intron_variant	TraesCS5B01G444300.2,TraesCS5B01G444300.1			A	A	A	A	A	A	A	A	A	A	G	G	G	G	G	G	G	G	G	G	G	G	G	G	G	G	G	G	G	G	G	G	G	G	G	G	G	G	G	G
	616973081	A	G	3104.94	1279	intron_variant	TraesCS5B01G444300.2,TraesCS5B01G444300.1			A	A	A	A	A	A	A	A	A	A	A	A	A	A	A	A	A	A	A	A	A	A	A	A	A	A	A	A	A	A	A	A	A	A	A	A	A	A	A	A
	616973199	G	A	2339.82	1461	synonymous_variant	TraesCS5B01G444300.2,TraesCS5B01G444300.1	R200R		A	A	A	A	A	A	A	A	A	A	G	G	G	G	G	G	G	G	G	G	G	G	G	G	G	G	G	G	G	G	G	G	G	G	G	G	G	G	G	G
	616973255	T	C	585.23	1065	intron_variant	TraesCS5B01G444300.2,TraesCS5B01G444300.1			-	C	C	C	C	C	C	C	C	C	T	T	T	T	T	T	T	T	T	T	T	T	T	T	T	T	T	T	T	T	T	T	T	T	T	T	T	T	T	T
	616973257	T	C	696.5	1029	intron_variant	TraesCS5B01G444300.2,TraesCS5B01G444300.1			-	C	C	C	C	C	C	C	C	C	T	T	T	T	T	T	T	T	T	T	T	T	T	T	T	T	T	T	T	T	T	T	T	T	T	T	T	T	T	T
	616973270	A	C	3290.27	878	intron_variant	TraesCS5B01G444300.2,TraesCS5B01G444300.1			-	-	-	C	C	C	C	C	C	C	A	A	A	A	A	A	A	A	A	A	A	A	A	A	A	A	A	A	A	A	A	A	A	A	A	A	A	A	A	A
	616973277	A	G	416.15	813	intron_variant	TraesCS5B01G444300.2,TraesCS5B01G444300.1			-	-	-	G	G	G	G	G	G	G	A	A	A	A	A	A	A	A	A	A	A	A	A	A	A	A	A	A	A	A	A	A	A	A	A	A	A	A	A	A
	616973290	G	A	464.42	714	intron_variant	TraesCS5B01G444300.2,TraesCS5B01G444300.1			A	-	-	A	A	A	A	A	A	A	G	G	G	G	G	G	G	G	G	G	G	G	G	G	G	G	G	G	G	G	G	G	G	G	G	G	G	G	G	G
	616973341	T	C	367.21	418	intron_variant	TraesCS5B01G444300.2,TraesCS5B01G444300.1			C	-	-	C	C	C	C	C	-	C	T	T	T	T	T	T	T	T	T	T	T	T	T	T	T	T	T	T	T	T	T	T	T	T	T	T	T	T	T	T
	616973495	C	T	292.69	213	intron_variant	TraesCS5B01G444300.2,TraesCS5B01G444300.1			-	T	-	-	T	T	T	-	-	T	C	C	C	C	C	C	-	C	C	C	C	C	C	C	C	C	C	C	C	C	C	C	C	C	C	C	C	C	C	C
	616973529	G	A	684.71	312	intron_variant	TraesCS5B01G444300.2,TraesCS5B01G444300.1			A	A	A	A	A	A	A	-	A	A	G	G	G	G	G	G	G	G	G	G	G	G	G	G	G	G	G	G	G	G	G	G	G	G	G	G	G	G	G	G
	616973675	C	T	624.55	270	splice_region_variant&intron_variant	TraesCS5B01G444300.2,TraesCS5B01G444300.1			C	T	T	T	T	T	T	T	T	T	C	C	C	C	C	C	-	C	C	C	C	C	C	C	C	C	C	C	C	C	C	C	C	C	C	C	C	C	C	C
	616973677	G	A	778.41	269	splice_region_variant&intron_variant	TraesCS5B01G444300.2,TraesCS5B01G444300.1			A	A	A	A	A	A	A	A	A	A	G	G	G	G	G	G	-	G	G	G	G	G	G	G	G	G	G	G	G	G	G	G	G	G	G	G	G	G	G	G
	616973703	C	T	526.69	234	intron_variant	TraesCS5B01G444300.2,TraesCS5B01G444300.1			T	T	T	T	T	T	T	T	T	T	C	C	C	C	C	C	-	C	C	C	C	C	C	C	C	C	C	C	C	C	C	C	C	C	C	C	C	C	C	C
	616973733	G	T	135.06	155	intron_variant	TraesCS5B01G444300.2,TraesCS5B01G444300.1			T	T	T	T	T	-	-	-	-	-	G	G	G	G	G	G	G	G	G	G	G	G	G	G	G	G	G	G	G	G	G	G	G	G	G	G	G	G	G	G
	616974578	T	C	2345	883	synonymous_variant	TraesCS5B01G444300.2,TraesCS5B01G444300.1	K116K		-	-	-	T	-	-	-	-	-	-	T	T	T	T	T	T	T	T	T	T	T	T	T	T	T	T	T	T	T	T	T	T	T	T	T	T	T	T	T	T
	616974668	C	T	344.18	832	synonymous_variant	TraesCS5B01G444300.2,TraesCS5B01G444300.1	K86K		T	T	T	-	T	T	-	T	-	-	C	C	C	C	C	C	C	C	C	C	C	C	C	C	C	C	C	C	C	C	C	C	C	C	C	C	C	C	C	C
	616974669	T	G	383.17	829	missense_variant	TraesCS5B01G444300.2,TraesCS5B01G444300.1	K86T	-1	G	G	G	-	G	G	-	G	-	-	T	T	T	T	T	T	T	T	T	T	T	T	T	T	T	T	T	T	T	T	T	T	T	T	T	T	T	T	T	T
	616974701	A	T	322.86	834	splice_region_variant&synonymous_variant	TraesCS5B01G444300.1,TraesCS5B01G444300.2	A70A		T	-	T	-	T	T	-	T	-	-	A	A	A	A	A	A	A	A	A	A	A	A	A	A	A	A	A	A	A	A	A	A	A	A	A	A	A	A	A	A
	616974720	T	C	257.46	865	splice_acceptor_variant&intron_variant	TraesCS5B01G444300.2,TraesCS5B01G444300.1			C	-	C	-	C	C	-	C	-	-	T	T	T	T	T	T	T	T	T	T	T	T	T	T	T	T	T	T	T	T	T	T	T	T	T	T	T	T	T	T
	616974729	C	A	314.2	882	intron_variant	TraesCS5B01G444300.2,TraesCS5B01G444300.1			A	-	A	-	A	A	-	A	-	-	-	C	C	C	C	C	C	C	C	C	C	C	C	C	C	C	C	C	C	C	C	C	C	C	C	C	C	C	C	C
	616974795	G	A	360.93	1040	splice_region_variant&intron_variant	TraesCS5B01G444300.2,TraesCS5B01G444300.1			G	-	A	A	A	A	-	A	A	A	G	G	G	G	G	G	G	G	G	G	G	G	G	G	G	G	G	G	G	G	G	G	G	G	G	G	G	G	G	G
	616974823	C	T	1307.68	1078	synonymous_variant	TraesCS5B01G444300.2,TraesCS5B01G444300.1	P61P		T	-	T	T	T	T	T	T	T	T	C	C	C	C	C	C	C	C	C	C	C	C	C	C	C	C	C	C	C	C	C	C	C	C	C	C	C	C	C	C
	616974826	A	G	1091.42	1075	synonymous_variant	TraesCS5B01G444300.2,TraesCS5B01G444300.1	D60D		A	-	G	G	G	G	G	G	G	G	A	A	A	A	A	A	A	A	A	A	A	A	A	A	A	A	A	A	A	A	A	A	A	A	A	A	A	A	A	A
	616974883	A	C	2122.97	953	synonymous_variant	TraesCS5B01G444300.2,TraesCS5B01G444300.1	L41L		C	-	C	C	C	C	C	C	C	C	A	A	A	A	A	A	A	A	A	A	A	A	A	A	A	A	A	A	A	A	A	A	A	A	A	A	A	A	A	A
	616974943	C	T	1092.92	583	splice_region_variant&synonymous_variant	TraesCS5B01G444300.2,TraesCS5B01G444300.1	T21T		T	T	T	T	T	T	-	T	-	T	C	C	C	C	C	C	C	C	C	C	C	C	C	C	C	C	C	C	C	C	C	C	C	C	C	C	C	C	C	C
	616974955	C	T	702.44	500	intron_variant	TraesCS5B01G444300.2,TraesCS5B01G444300.1			T	-	T	T	T	T	-	T	-	T	C	C	C	C	C	C	C	C	C	C	C	C	C	C	C	C	C	C	C	C	C	C	C	C	C	C	C	C	C	C
	617036620	A	G	2548.15	374	intergenic_region	TraesCS5B01G444400-TraesCS5B01G444500			A	G	G	G	G	G	G	G	G	G	A	A	A	A	A	A	A	A	A	A	A	A	A	A	A	-	A	A	A	A	A	A	A	A	A	A	A	A	A	A
	617036638	T	A	3680.25	455	intergenic_region	TraesCS5B01G444400-TraesCS5B01G444500			A	A	A	A	A	A	A	A	A	A	T	T	T	T	T	T	T	T	T	T	T	T	T	T	T	-	T	T	T	T	T	T	T	T	T	T	T	T	T	T
	617036724	G	A	6300.06	718	synonymous_variant	TraesCS5B01G444500.1	N314N		A	A	A	A	A	A	A	A	A	A	G	G	G	G	G	G	G	G	G	G	G	G	G	G	G	-	G	G	G	G	G	G	G	G	G	G	G	G	G	G
	617036774	T	C	5667.35	631	missense_variant	TraesCS5B01G444500.1	N298D	1	C	C	C	C	C	C	C	C	C	C	T	T	T	T	T	T	T	T	T	T	T	T	T	T	T	-	T	T	T	T	T	T	T	T	T	T	T	T	T	T
	617036805	A	G	363.84	532	intron_variant	TraesCS5B01G444500.1			G	A	A	A	A	A	A	A	A	A	A	A	A	A	A	A	A	A	A	A	A	A	A	A	A	-	A	A	A	A	A	A	A	A	A	A	A	A	A	A
	617036849	G	T	2732.31	325	intron_variant	TraesCS5B01G444500.1			T	T	T	T	T	T	T	T	T	T	G	G	G	G	G	G	G	G	G	G	G	G	G	G	G	-	G	G	G	G	G	G	G	G	G	G	G	G	-	G
	617036874	G	A	1910.73	238	intron_variant	TraesCS5B01G444500.1			A	A	A	A	A	A	A	A	A	A	G	G	G	G	-	G	G	G	G	G	G	G	G	G	G	-	G	G	G	G	G	G	G	G	G	G	G	G	G	G
	617036881	T	C	1938.04	217	intron_variant	TraesCS5B01G444500.1			T	C	C	C	C	C	C	C	C	C	T	T	T	T	-	-	T	T	T	T	T	T	T	-	T	-	T	T	T	T	T	T	T	T	T	T	T	T	T	T
	617036883	G	A	1881.59	216	intron_variant	TraesCS5B01G444500.1			A	A	A	A	A	A	A	A	A	A	G	G	G	G	-	G	G	G	G	G	G	G	G	G	G	G	G	G	G	G	G	G	G	G	G	G	G	G	G	G
	617036959	A	C	293.15	129	intron_variant	TraesCS5B01G444500.1			C	-	C	-	C	C	C	-	-	C	A	A	A	A	A	A	A	A	A	A	A	A	A	A	-	A	A	A	A	A	A	A	A	A	A	A	A	A	A	A
	617036974	T	C	197.52	124	intron_variant	TraesCS5B01G444500.1			C	-	C	-	C	C	C	-	-	C	T	T	T	T	T	-	T	T	T	T	T	T	T	T	-	T	T	T	T	T	T	T	T	T	T	T	T	T	T	T
	617037162	C	A	1199.26	460	intron_variant	TraesCS5B01G444500.1			-	A	A	A	A	A	A	A	A	A	C	C	C	C	C	C	C	C	C	C	C	C	C	C	C	C	C	C	C	C	C	C	C	C	C	C	C	C	C	C
	617037167	A	G	1182.13	458	intron_variant	TraesCS5B01G444500.1			-	G	G	G	G	G	G	G	G	G	A	A	A	A	A	A	A	A	A	A	A	A	A	A	A	A	A	A	A	A	A	A	A	A	A	A	A	A	A	A
	617037180	C	T	1134.77	448	intron_variant	TraesCS5B01G444500.1			-	T	T	T	T	T	T	T	T	T	C	C	C	C	C	C	C	C	C	C	C	C	C	C	C	C	C	C	C	C	C	C	C	C	C	C	C	C	C	C
	617037196	A	T	1225.17	431	intron_variant	TraesCS5B01G444500.1			T	T	T	T	T	T	T	T	T	T	A	A	A	A	A	A	A	A	A	A	A	A	A	A	A	A	A	A	A	A	A	A	A	A	A	A	A	A	A	A
	617037236	A	G	498.5	424	intron_variant	TraesCS5B01G444500.1			G	G	G	G	-	G	G	G	G	-	A	A	A	A	A	A	A	A	A	A	A	A	A	A	A	A	A	A	A	A	A	A	A	A	A	A	A	A	A	A
	617037267	T	C	176.17	452	intron_variant	TraesCS5B01G444500.1			C	C	-	-	-	C	C	-	C	-	T	T	T	T	T	T	T	T	T	T	T	T	T	T	T	T	T	T	T	T	T	T	T	T	T	T	T	T	T	T
	617037430	C	T	2664.24	962	splice_region_variant&intron_variant	TraesCS5B01G444500.1			-	-	-	-	-	-	-	-	C	-	C	C	C	C	C	C	C	C	C	C	C	C	C	C	C	C	C	C	C	C	C	C	C	C	C	C	C	C	C	C
	617037616	C	T	338.68	852	splice_region_variant&intron_variant	TraesCS5B01G444500.1			T	-	-	-	T	T	-	-	T	T	C	C	C	C	C	C	C	C	C	C	C	C	C	C	C	C	C	C	C	C	C	C	C	C	C	C	C	C	C	C
	617037943	T	C	299.42	533	intron_variant	TraesCS5B01G444500.1			C	-	C	C	-	C	-	C	-	C	T	T	T	T	T	T	T	T	T	T	T	T	T	T	T	T	T	T	T	T	T	T	T	T	T	T	T	T	T	T
	617037946	G	T	285.09	561	intron_variant	TraesCS5B01G444500.1			T	-	T	T	-	T	-	T	-	T	G	G	G	G	G	G	G	G	G	G	G	G	G	G	G	G	G	G	G	G	G	G	G	G	G	G	G	G	G	G
	617037996	C	A	3061.71	918	intron_variant	TraesCS5B01G444500.1			A	A	A	A	A	A	A	A	A	A	C	C	C	C	C	C	C	C	C	C	C	C	C	C	C	C	C	C	C	C	C	C	C	C	C	C	C	C	C	C
	617037999	C	T	5217.57	926	intron_variant	TraesCS5B01G444500.1			T	T	T	T	T	T	T	T	T	T	C	C	C	C	C	C	C	C	C	C	C	C	C	C	C	C	C	C	C	C	C	C	C	C	C	C	C	C	C	C
	617038110	C	G	3892.52	676	intron_variant	TraesCS5B01G444500.1			G	G	G	G	G	G	G	G	G	G	C	C	C	C	C	C	C	C	C	C	C	C	C	C	C	C	C	C	C	C	C	C	C	C	C	C	C	C	C	C
	617038143	C	G	3863.35	523	intron_variant	TraesCS5B01G444500.1			G	G	G	G	G	G	G	G	G	G	C	C	C	C	C	C	C	C	C	C	C	C	C	C	C	C	C	C	C	C	C	C	C	C	C	C	C	C	C	C
	617038180	C	T	3021.38	386	intron_variant	TraesCS5B01G444500.1			T	T	T	T	T	T	T	T	T	T	C	C	C	C	C	C	C	C	C	C	C	C	C	C	C	C	C	C	C	C	C	C	C	C	C	C	C	C	C	C
	617038440	C	A	3150.76	576	missense_variant	TraesCS5B01G444500.1	A141S	1	C	A	A	A	A	A	A	A	A	A	C	C	C	C	C	C	C	C	-	C	C	C	C	C	C	C	C	C	C	C	C	C	C	C	C	C	C	C	C	C
	617038474	G	A	2911.75	561	synonymous_variant	TraesCS5B01G444500.1	A129A		A	A	A	A	A	A	A	A	A	A	G	G	G	G	G	G	G	G	-	G	G	G	G	G	G	G	G	G	G	G	G	G	G	G	G	G	G	G	G	G
	617038492	C	G	2488.22	535	synonymous_variant	TraesCS5B01G444500.1	P123P		G	G	G	G	G	G	G	G	G	G	C	C	C	C	C	C	C	C	-	C	C	C	C	C	C	C	C	C	C	C	C	C	C	C	C	C	C	C	C	C
	617038531	A	G	1512.18	470	synonymous_variant	TraesCS5B01G444500.1	L110L		G	G	G	G	G	G	G	G	G	G	A	A	A	A	A	A	A	A	A	A	A	A	A	A	A	A	A	A	A	A	A	A	A	A	A	A	A	A	A	A
	617038591	A	G	485.09	381	synonymous_variant	TraesCS5B01G444500.1	I90I		-	G	G	-	G	-	G	-	G	G	A	A	A	A	A	A	A	A	A	A	A	A	A	A	A	A	A	A	A	A	A	A	A	A	A	A	A	A	A	A
	617038593	T	C	434.1	383	missense_variant	TraesCS5B01G444500.1	I90V	3	-	C	C	-	C	-	C	-	C	C	T	T	T	T	T	T	T	T	T	T	T	T	T	T	T	T	T	T	T	T	T	T	T	T	T	T	T	T	T	T
	617038618	A	T	274.79	354	intron_variant	TraesCS5B01G444500.1			-	-	T	-	T	-	T	-	T	T	A	A	A	A	A	A	A	A	A	A	A	A	A	A	A	A	A	A	A	A	A	A	A	A	A	A	A	A	A	A
	617038639	T	C	124.69	320	intron_variant	TraesCS5B01G444500.1			-	-	C	-	C	-	C	-	C	C	T	T	T	T	T	-	T	T	T	T	T	T	T	T	T	T	T	T	T	T	T	T	T	T	T	T	T	T	T	T
Region size	1343429																						Thick underline indicates an historic recombination event
																							between 617,038,639 - 617,049,421
[truncated: 17 more columns]

## Sheet: Table S6  bZIPC1 in grasses
Table S6. Distribution of bZIPC-B1 (TraesCS5B02G444100) non-synonymous SNPs among wheat haplotypes, wheat homoeologs bZIPC-A1 (A) and bZIPC-D1 (D), and other grass species.
bZIPC-B1 is located in the minus strand. DNA changes are described based on the plus strand.
RefSeqV1.1 5B	H1	H2/3/4	H1	H2/3/4	A	D	Barley	Brachy	Rice	Setaria	Panicum
616654229	T	C	M166	V166	V	V	V	E	S	S	E
616654272	C	A	K151	N151	N	N	N	N	N	N	N

## Sheet: Table S7 Allele frequencies
Table S7. Frequencies of bZIPC-B1 alleles in different wheat species and subspecies.
T. turgidum ssp. dicoccoides					T. turgidum ssp. dicoccon					T. turgidum ssp. durum Landraces					T. turgidum ssp. durum Cultivars/breeding lines					T. aestivum
Accession	UCD N	Country	Genotype		Accession	UCD N	Country	Genotype		Accession	UCD N	Country	Genotype		Accession	UCD N	Country	Genotype		Accession	Country of Origin	M166V	K151N	Genotype		Summary
20	TD-1	Jordan	KM		CItr 17675	TD-201	Lebanon	KM		CItr14099	Durum-18	Ethiopia	KM		ACONCHI 89	TD-346	MEXICO	KM		DAS5-001382	Portugal	T	C	KM			NV (ancestral)	KM (derived)	NV %	KM %
42	TD-18	Iraq	KM		CItr 17676	TD-207	Turkey	KM		CItr14798	Durum-27	Ethiopia	KM		ADAMELLO	TD-333	ITALY	KM		DAS5-001374	Netherlands	T	C	KM		T. turgidum subsp. dicoccoides	41	22	0.650794	0.349206
44	TD-20	Iraq	KM		PI 94635	15522	Iran	KM		CItr14816	Durum-32	Eritrea	KM		ALTAR 84	TD-347	MEXICO	KM		DAS5-001291	Netherlands	T	C	KM		T. turgidum subsp. dicoccon	74	3	0.961039	0.038961
PI 428036	TD-43	Turkey	KM		CItr 12213	15502	India	NV		CItr6874	Durum-3	Tunisia	KM		APPIO	TD-332	ITALY	KM		DAS5-001265	Angola	T	C	KM		T. turgidum subsp. durum Landraces	110	65	0.628571	0.371429
PI 428041	TD-44	Turkey	KM		CItr 12214	15503	India	NV		PI113395	Durum-104	Egypt	KM		CICCIO	TD-325	ITALY	KM		DAS5-000145	AUSTRALIA	T	C	KM		T. turgidum subsp. durum cvs. & breeding lines	45	83	0.351562	0.648438
PI 428047	TD-45	Turkey	KM		CItr 14135	15505	Ethiopia	NV		PI115514	Durum-109	India	KM		CIRILLO	TD-324	ITALY	KM		DAS5-000140	AUSTRALIA	T	C	KM		T. aestivum subsp. aestivum	139	343	0.288382	0.711618
PI 428065	TD-49	Turkey	KM		CItr 14621	15506	Ethiopia	NV		PI153727	Durum-113	North Africa	KM		CItr12032	Durum-10	United States	KM		DAS5-000135	AUSTRALIA	T	C	KM
PI 428066	TD-50	Turkey	KM		CItr 14916	15508	Ethiopia	NV		PI166327	Durum-118	Turkey	KM		CItr13338	Durum-13	Canada	KM		DAS5-000123	AUSTRALIA	T	C	KM
PI 428070	TD-51	Turkey	KM		CItr 14919	15509	Unknown	NV		PI167718	Durum-120	Turkey	KM		CItr14268	Durum-19	Canada	KM		DAS5-000118	AUSTRALIA	T	C	KM
PI 428072	TD-52	Turkey	KM		CItr 14970	15510	Unknown	NV		PI176291	Durum-132	India	KM		CItr14374	Durum-20	Lebanon	KM		DAS5-000117	AUSTRALIA	T	C	KM
PI 428086	15605	Turkey	KM		PI 154582	15535	Taiwan, China	NV		PI177919	Durum-133	Turkey	KM		CItr14559	Durum-23	Canada	KM		DAS5-000102	AUSTRALIA	T	C	KM
PI 428087	TD-55	Turkey	KM		PI 168673	15537	United States	NV		PI178143	Durum-134	Turkey	KM		CItr15769	Durum-41	United States	KM		DAS5-000094	AUSTRALIA	T	C	KM
PI 428089	TD-56	Turkey	KM		PI 168679	15538	Ethiopia	NV		PI178156	Durum-135	Turkey	KM		CItr15814	Durum-42	United States	KM		DAS5-001191	Ecuador	T	C	KM
PI 428126	TD-92	Lebanon	KM		PI 182743	TD-208	Turkey	NV		PI182412	Durum-138	Turkey	KM		CItr17337	Durum-44	Canada	KM		DAS5-001154	Bulgaria	T	C	KM
PI 428130	TD-94	Lebanon	KM		PI 193877	15539	Ethiopia	NV		PI182708	Durum-144	Syria	KM		CItr17341	Durum-45	Canada	KM		DAS5-001016	Israel	T	C	KM
PI 428135	TD-95	Lebanon	KM		PI 193879	15540	Ethiopia	NV		PI183269	Durum-147	Saudi Arabia	KM		CItr17757	Durum-46	Canada	KM		DAS5-001002	Burundi	T	C	KM
PI 428139	TD-96	Lebanon	KM		PI 193880	15541	Ethiopia	NV		PI191183	Durum-160	Spain	KM		CItr8882	Durum-7	United States	KM		DAS5-000824	AUSTRALIA	T	C	KM
PI 503310	TD-58	Turkey	KM		PI 193882	15542	Ethiopia	NV		PI191654	Durum-169	Portugal	KM		COLORADO	TD-353	USA	KM		DAS5-000821	AUSTRALIA	T	C	KM
PI 538626	TD-63	Turkey	KM		PI 193883	15543	Ethiopia	NV		PI191958	Durum-171	Portugal	KM		COLORADO	TD-353	USA	KM		WSC-4-6	BHUTAN	T	C	KM
PI 538701	15611	Lebanon	KM		PI 194042	15545	Ethiopia	NV		PI192044	Durum-174	Portugal	KM		COLOSSEO	TD-323	ITALY	KM		WSC-4-5	SUDAN	T	C	KM
PI 554581	TD-65	Turkey	KM		PI 194375	15546	Ethiopia	NV		PI192399	Durum-179	Italy	KM		DUILIO	TD-321	ITALY	KM		WSC-4-4	SWITZERLAND	T	C	KM
PI 554584	TD-68	Turkey	KM		PI 197259	15547	Ethiopia	NV		PI192820	Durum-185	Portugal	KM		KAREL	TD-312	ITALY	KM		WSC-3-7	USA	T	C	KM
8	TD-3	Israel	NV		PI 197485	15550	Ethiopia	NV		PI210381	Durum-198	Iran	KM		KARIM	TD-345	TUNISIA	KM		WSC-3-14	USA	T	C	KM
11	TD-5	Israel	NV		PI 197486	15551	Ethiopia	NV		PI313096	Durum-302	Cyprus	KM		KHIAR	TD-308	TUNISIA	KM		WSC-2-6	MEXICO	T	C	KM
27	TD-11	Israel	NV		PI 197489	15552	Ethiopia	NV		PI320114	Durum-307	Ethiopia	KM		KRONOS	TD-355	USA	KM		WSC-2-5	ARGENTIA	T	C	KM
32	TD-14	West Bank	NV		PI 197492	15553	Ethiopia	NV		PI32156	Durum-49	Russian Federation	KM		L35	TD-311	ITALY	KM		WSC-2-4	MEXICO	T	C	KM
33	TD-9	Israel	NV		PI 197493	15554	Ethiopia	NV		PI324482	Durum-310	India	KM		LATINO	TD-310	ITALY	KM		WSC-1-9	INDIA	T	C	KM
40	TD-15	Seryia	NV		PI 197495	15555	Ethiopia	NV		PI337647	Durum-321	Afghanistan	KM		MESSAPIA	TD-306	ITALY	KM		WSC-1-8	MEXICO	T	C	KM
41	TD-17	Iraq	NV		PI 217637	15556	India	NV		PI347152	Durum-326	Afghanistan	KM		MEXICALI 75	TD-348	MEXICO	KM		WSC-1-3	MEXICO	T	C	KM
43	TD-19	Iraq	NV		PI 217639	15557	India	NV		PI347157	Durum-327	Afghanistan	KM		NEFER	TD-349	FRANCE	KM		WSC-1-1	AUSTRALIA	T	C	KM
PI 352324	TD-91	Lebanon	NV		PI 217640	15558	India	NV		PI372451	Durum-336	Cyprus	KM		NEODUR	TD-343	FRANCE	KM		WATKINS-007800	INDIA	T	C	KM
PI 355455	15601	Lebanon	NV		PI 221400	15559	Serbia	NV		PI381997	Durum-339	Iran	KM		OFANTO	TD-305	ITALY	KM		WATKINS-007770	AFGHANISTAN	T	C	KM
PI 355458	15602	Germany	NV		PI 225332	15560	Iran	NV		PI387263	Durum-354	Ethiopia	KM		PI185300	Durum-152	Argentina	KM		WATKINS-007759	TUNISIA	T	C	KM
PI 355459	15603	Armenia	NV		PI 244341	15561	Ethiopia	NV		PI388133	Durum-358	Pakistan	KM		PI185301	Durum-153	Argentina	KM		DAS5-000759	AUSTRALIA	T	C	KM
PI 362036	15604	Romania	NV		PI 254147	15562	Ethiopia	NV		PI405907	Durum-362	Macedonia	KM		PI191078	Durum-159	Spain	KM		DAS5-000710	AUSTRALIA	T	C	KM
PI 428015	TD-69	Israel	NV		PI 254158	TD-204	Iran	NV		PI40939	Durum-52	Pakistan	KM		PI191448	Durum-163	Italy	KM		DAS5-000668	AUSTRALIA	T	C	KM
PI 428016	TD-117	Iran	NV		PI 254164	15563	Iran	NV		PI41343	Durum-54	India	KM		PI192454	Durum-180	Kenya	KM		WATKINS-007705	BRAZIL	T	C	KM
PI 428107	TD-74	Israel	NV		PI 254165	15564	Iran	NV		PI41353	Durum-55	India	KM		PI209277	Durum-197	Australia	KM		WATKINS-007692	ZIMBABWE	T	C	KM
PI 428111 (S)	TD-75	Israel	NV		PI 254180	TD-203	Iran	NV		PI43247	Durum-56	Greece	KM		PI306646	Durum-299	France	KM		WATKINS-007678	CANADA	T	C	KM
PI 428141	TD-97	Lebanon	NV		PI 254189	15565	Georgia	NV		PI43340	Durum-57	Uruguay	KM		PI306658	Durum-301	France	KM		WATKINS-007641	IRAQ	T	C	KM
PI 428143	TD-98	Lebanon	NV		PI 254190	15566	Russian	NV		PI43341	Durum-58	Uruguay	KM		PI320097	Durum-306	Mexico	KM		WATKINS-007640	IRAQ	T	C	KM
PI 428145	TD-57	Turkey	NV		PI 272533	15568	Hungary	NV		PI43342	Durum-59	Uruguay	KM		PI321699	Durum-308	United States	KM		WATKINS-007638	IRAQ	T	C	KM
PI 470955	15606	Syria	NV		PI 273980	15570	Ethiopia	NV		PI470826	Durum-370	Algeria	KM		PI324480	Durum-309	India	KM		WATKINS-007472	CANADA	T	C	KM
PI 470981	TD-99	Lebanon	NV		PI 273981	15571	Ethiopia	NV		PI470833	Durum-371	Algeria	KM		PI325850	Durum-317	India	KM		WATKINS-007445	SPAIN	T	C	KM
PI 470984	TD-100	Lebanon	NV		PI 275996	15572	Spain	NV		PI470834	Durum-372	Algeria	KM		PI367227	Durum-330	Italy	KM		WATKINS-007398	INDIA	T	C	KM
PI 471033	15608	Israel	NV		PI 276013	15573	Spain	NV		PI470875	Durum-375	Algeria	KM		PI371820	Durum-332	Jordan	KM		WATKINS-007350	INDIA	T	C	KM
PI 471815	15609	Israel	NV		PI 298582	15574	Ethiopia	NV		PI470893	Durum-376	Algeria	KM		PI383416	Durum-340	France	KM		WATKINS-007325	EGYPT	T	C	KM
PI 487252	TD-110	Syria	NV		PI 298586	15575	Ethiopia	NV		PI477867	Durum-379	Peru	KM		PI38624	Durum-50	South Africa	KM		WATKINS-007276	CHINA	T	C	KM
PI 487255	15610	Syria	NV		PI 319868	TD-209	Turkey	NV		PI479983	Durum-386	Ethiopia	KM		PI478304	Durum-383	United States	KM		WATKINS-007260	CHINA	T	C	KM
PI 487264	TD-116	Syria	NV		PI 319869	15576	Turkey	NV		PI480139	Durum-388	Ethiopia	KM		PI519170	Durum-396	Chile	KM		WATKINS-007248	CHINA	T	C	KM
PI 503313 (S)	TD-80	Israel	NV		PI 319869	TD-210	Turkey	NV		PI481584	Durum-390	Iraq	KM		PI519171	Durum-397	Chile	KM		WATKINS-007246	CHINA	T	C	KM
PI 503315 (S)	TD-82	Israel	NV		PI 322232	15577	India	NV		PI481585	Durum-391	Iraq	KM		PI519453	Durum-400	Peru	KM		WATKINS-007221	MEXICO	T	C	KM
PI 538672	TD-71	Israel	NV		PI 324076	15578	India	NV		PI534501	Durum-453	Egypt	KM		PI519544	Durum-401	Mexico	KM		WATKINS-007209	CHINA	T	C	KM
PI 538673 (S)	TD-83	Israel	NV		PI 347230	TD-206	Iran	NV		PI56245	Durum-68	Portugal	KM		PI519559	Durum-404	Syria	KM		WATKINS-007191	FORMER SOVIET UNION	T	C	KM
PI 538678 (S)	TD-84	Israel	NV		PI 349043	15579	Georgia	NV		PI57194	Durum-69	Georgia	KM		PI519566	Durum-405	Mexico	KM		WATKINS-007188	SPAIN	T	C	KM
PI 538681	TD-85	Israel	NV		PI 349046	15580	Georgia	NV		PI6020	Durum-47	Ukraine	KM		PI519567	Durum-406	Mexico	KM		WATKINS-007148	AUSTRALIA	T	C	KM
PI 538697	TD-88	Israel	NV		PI 355498	TD-200	Syria	NV		PI623997	Durum-462	Iran	KM		PI519620	Durum-409	Chile	KM		WATKINS-007145	AUSTRALIA	T	C	KM
PI 538699	TD-89	Israel	NV		PI 355507	15584	Turkey	NV		PI624850	Durum-490	Iran	KM		PI519750	Durum-413	Mexico	KM		WATKINS-007127	SPAIN	T	C	KM
PI 538718	15612	Lebanon	NV		PI 377655	15586	Former Yugoslavia	NV		PI70720	Durum-86	Iraq	KM		PI519759	Durum-415	Brazil	KM		WATKINS-007117	AFGHANISTAN	T	C	KM
PI 538719	TD-90	Israel	NV		PI 377656	15587	Former Yugoslavia	NV		PI70724	Durum-87	Iraq	KM		PI519777	Durum-416	United States	KM		WATKINS-007096	UNKNOWN	T	C	KM
PI 554582	TD-66	Turkey	NV		PI 377657	15588	Former Yugoslavia	NV		PI70728	Durum-88	Iraq	KM		PI519811	Durum-417	Italy	KM		WATKINS-007090	GREECE	T	C	KM
PI 554583	TD-67	Turkey	NV		PI 384332	15589	Ethiopia	NV		PI70732	Durum-89	Iraq	KM		PI519862	Durum-419	Mexico	KM		WATKINS-007088	GREECE	T	C	KM
PI 654334	15614	Turkey	NV		PI 387683	15590	Ethiopia	NV		PI74830	Durum-91	China	KM		PI519887	Durum-420	Mexico	KM		WATKINS-007084	AUSTRALIA	T	C	KM
					PI 41024	15511	Russian Federation	NV		PI78810	Durum-92	Georgia	KM		PI520023	Durum-421	Mexico	KM		WATKINS-007070	ARGENTINA	T	C	KM
					PI 470739	TD-215	Turkey	NV		PI94701	Durum-98	Ancient Palestine	KM		PI520027	Durum-422	Canada	KM		WATKINS-007033	TURKEY	T	C	KM
					PI 480460	15591	Ethiopia	NV		CItr14434	Durum-21	Ethiopia	NV		PI520029	Durum-423	Tunisia	KM		PI-9791	UZBEKISTAN	T	C	KM
					PI 532305	15592	Venezuela	NV		CItr14618	Durum-24	Ethiopia	NV		PI520299	Durum-427	United States	KM		PI-70613	CHINA	T	C	KM
					PI 58789	15512	Ethiopia	NV		CItr14623	Durum-25	Ethiopia	NV		PI520392	Durum-429	Mexico	KM		PI-61693	MALAWI	T	C	KM
					PI 606325	TD-216	Turkey	NV		CItr14699	Durum-26	Ethiopia	NV		PI520407	Durum-431	Mexico	KM		PI-572692	GEORGIA	T	C	KM
					PI 94616	15516	Russian	NV		CItr14810	Durum-29	Eritrea	NV		PI520413	Durum-432	Syria	KM		PI-43355	URUGUAY	T	C	KM
					PI 94621	15517	Armenia	NV		CItr14813	Durum-30	Eritrea	NV		PI520416	Durum-433	Mexico	KM		PI-283147	Jordan	T	C	KM
					PI 94626	15520	Turkey	NV		CItr14814	Durum-31	Eritrea	NV		PI537310	Durum-454	Canada	KM		PI-220431	EGYPT	T	C	KM
					PI 94631	15521	Ethiopia	NV		CItr14978	Durum-35	Cyprus	NV		PI81792	Durum-94	Japan	KM		DAS5-MDM	UNITED STATES	T	C	KM
					PI 94648	15524	Italy	NV		CItr15422	Durum-38	Tunisia	NV		RUSSELLO SG7	TD-356	ITALY	KM		DAS5-KENNEDY	AUSTRALIA	T	C	KM
					PI 94656	15525	Serbia	NV		CItr15500	Durum-39	Tunisia	NV		SAN CARLO	TD-338	ITALY	KM		DAS5-000373	AUSTRALIA	T	C	KM
					PI 94666	15528	Russian Federation	NV		CItr15513	Durum-40	Tunisia	NV		SARAGOLLA	TD-357	ITALY	KM		DAS5-000358	AUSTRALIA	T	C	KM
					PI 94738	15532	Ukraine	NV		CItr7669	Durum-5	Russian Federation	NV		TRINAKRIA	TD-340	ITALY	KM		DAS5-000350	AUSTRALIA	T	C	KM
										CItr8164	Durum-6	Peru	NV		VALBELICE	TD-336	ITALY	KM		DAS5-000330	AUSTRALIA	T	C	KM
										PI113397	Durum-105	Egypt	NV		VALFORTE	TD-334	ITALY	KM		DAS5-000317	AUSTRALIA	T	C	KM
										PI113398	Durum-106	Egypt	NV		VALNOVA	TD-337	ITALY	KM		DAS5-000311	AUSTRALIA	T	C	KM
										PI113951	Durum-107	Jordan	NV		VARANO	TD-339	ITALY	KM		DAS5-000310	AUSTRALIA	T	C	KM
										PI113964	Durum-108	Jordan	NV		VITRON	TD-341	ITALY-SPAIN	KM		DAS5-H45	AUSTRALIA	T	C	KM
										PI172556	Durum-125	Turkey	NV		WB 881	TD-335	USA	KM		DAS5-EGA-WYLIE	AUSTRALIA	T	C	KM
										PI176289	Durum-131	India	NV		APPULO	TD-327	ITALY	NV		DAS5-ALPOWA	UNITED STATES	T	C	KM
										PI178758	Durum-136	Iraq	NV		CAPELLI	TD-326	ITALY	NV		DAS5-000588	AUSTRALIA	T	C	KM
										PI182669	Durum-140	Lebanon	NV		CItr11476	Durum-8	United States	NV		DAS5-000574	AUSTRALIA	T	C	KM
										PI182671	Durum-141	Lebanon	NV		CItr13246	Durum-12	United States	NV		DAS5-000563	AUSTRALIA	T	C	KM
										PI182674	Durum-142	Lebanon	NV		CItr15153	Durum-36	Italy	NV		DAS5-000551	AUSTRALIA	T	C	KM
										PI182717	Durum-145	Syria	NV		CItr15911	Durum-43	Tunisia	NV		DAS5-000545	AUSTRALIA	T	C	KM
										PI183909	Durum-148	Saudi Arabia	NV		CItr5122	Durum-2	Australia	NV		DAS5-000524	AUSTRALIA	T	C	KM
										PI184641	Durum-150	Portugal	NV		EXELDUR	TD-350	FRANCE	NV		DAS5-004670	Belgium	T	C	KM
										PI185722	Durum-154	Portugal	NV		INRAT 69	TD-344	TUNISIA	NV		DAS5-004666	Denmark	T	C	KM
										PI185762	Durum-155	Portugal	NV		PI157957	Durum-115	Italy	NV		DAS5-004665	Bosnia and Herzegovina	T	C	KM
										PI191011	Durum-158	Spain	NV		PI168913	Durum-122	Mexico	NV		DAS5-004664	Guatemala	T	C	KM
										PI191191	Durum-161	Spain	NV		PI168916	Durum-123	Mexico	NV		DAS5-004663	Morocco	T	C	KM
										PI191615	Durum-166	Spain	NV		PI168922	Durum-124	Mexico	NV		DAS5-004660	Argentina	T	C	KM
										PI192051	Durum-175	Portugal	NV		PI174645	Durum-127	Australia	NV		DAS5-004657	South Africa	T	C	KM
										PI192179	Durum-177	Ethiopia	NV		PI174646	Durum-128	Tunisia	NV		DAS5-004615	United States	T	C	KM
										PI192836	Durum-186	Portugal	NV		PI209274	Durum-196	Australia	NV		DAS5-004609	Romania	T	C	KM
										PI192848	Durum-187	Spain	NV		PI306578	Durum-298	Tunisia	NV		DAS5-004465	Azerbaijan	T	C	KM
										PI192852	Durum-188	Portugal	NV		PI306657	Durum-300	France	NV		DAS5-004408	United States	T	C	KM
										PI193920	Durum-189	Portugal	NV		PI316096	Durum-305	Australia	NV		DAS5-004349	Argentina	T	C	KM
										PI195693	Durum-190	Ethiopia	NV		PI324517	Durum-311	Chile	NV		DAS5-004288	Chile	T	C	KM
										PI195695	Durum-191	Ethiopia	NV		PI324519	Durum-313	Chile	NV		DAS5-004285	Montenegro	T	C	KM
										PI196093	Durum-193	Ethiopia	NV		PI324927	Durum-315	Argentina	NV		DAS5-004253	Yemen	T	C	KM
										PI204033	Durum-194	Portugal	NV		PI338529	Durum-322	Greece	NV		DAS5-004229	Uruguay	T	C	KM
										PI208910	Durum-195	Iraq	NV		PI367224	Durum-329	Italy	NV		DAS5-004217	Uruguay	T	C	KM
										PI210946	Durum-201	Cyprus	NV		PI367240	Durum-331	Italy	NV		DAS5-004161	United States	T	C	KM
										PI341729	Durum-323	Turkey	NV		PI371824	Durum-333	Jordan	NV		DAS5-004138	Ukraine	T	C	KM
										PI372445	Durum-334	Cyprus	NV		PI383914	Durum-341	Argentina	NV		DAS5-004053	Switzerland	T	C	KM
										PI372448	Durum-335	Cyprus	NV		PI383915	Durum-342	Argentina	NV		DAS5-004036	Sweden	T	C	KM
										PI372452	Durum-337	Cyprus	NV		PI383916	Durum-343	Argentina	NV		DAS5-004010	Spain	T	C	KM
										PI374482	Durum-338	Serbia	NV		PI384038	Durum-345	Israel	NV		DAS5-004000	South Africa	T	C	KM
										PI384037	Durum-344	Israel	NV		PI384044	Durum-346	Israel	NV		DAS5-003977	Saudi Arabia	T	C	KM
										PI384244	Durum-348	Ethiopia	NV		PI384045	Durum-347	Israel	NV		DAS5-003943	Romania	T	C	KM
										PI387346	Durum-355	Ethiopia	NV		PI388035	Durum-357	Israel	NV		DAS5-003909	Peru	T	C	KM
										PI387635	Durum-356	Ethiopia	NV		PI477911	Durum-382	Peru	NV		DAS5-003908	Peru	T	C	KM
										PI429317	Durum-364	Yemen	NV		PI510694	Durum-395	United States	NV		DAS5-003907	Peru	T	C	KM
										PI429324	Durum-365	Yemen	NV		PI519557	Durum-403	Mexico	NV		DAS5-003881	Nigeria	T	C	KM
										PI469013	Durum-369	Greece	NV		PI519598	Durum-407	Chile	NV		DAS5-003849	Morocco	T	C	KM
										PI470843	Durum-373	Algeria	NV		PI519619	Durum-408	Syria	NV		DAS5-003815	Mexico	T	C	KM
										PI470868	Durum-374	Algeria	NV		PI519642	Durum-411	Kenya	NV		DAS5-003809	Mexico	T	C	KM
										PI470903	Durum-377	Algeria	NV		PI519753	Durum-414	Mexico	NV		DAS5-003805	Mexico	T	C	KM
										PI477881	Durum-380	Peru	NV		PI519832	Durum-418	Lebanon	NV		DAS5-003783	Macedonia	T	C	KM
										PI47888	Durum-62	Spain	NV		PI520092	Durum-425	Kenya	NV		DAS5-003754	Kenya	T	C	KM
										PI47891	Durum-63	Spain	NV		PI520362	Durum-428	Mexico	NV		DAS5-000298	AUSTRALIA	T	C	KM
										PI479941	Durum-385	Ethiopia	NV		PI520406	Durum-430	Mexico	NV		DAS5-000260	AUSTRALIA	T	C	KM
										PI480017	Durum-387	Ethiopia	NV		ZENIT	TD-342	ITALY	NV		DAS5-000244	AUSTRALIA	T	C	KM
										PI481580	Durum-389	Iraq	NV							DAS5-000225	AUSTRALIA	T	C	KM
										PI487290	Durum-392	Jordan	NV							WSC-8-9	BRAZIL	T	C	KM
										PI534370	Durum-451	Tunisia	NV							WSC-8-8	ANGOLA	T	C	KM
										PI534471	Durum-452	Algeria	NV							WSC-8-5	INDIA	T	C	KM
										PI54432	Durum-66	Libya	NV							WSC-8-3	GUATEMALA	T	C	KM
										PI55543	Durum-67	Tunisia	NV							DAS5-003744	Kenya	T	C	KM
										PI565264	Durum-455	Bolivia	NV							DAS5-003726	Japan	T	C	KM
										PI623461	Durum-457	Iran	NV							DAS5-003725	Japan	T	C	KM
										PI623709	Durum-458	Iran	NV							DAS5-003553	Former Soviet Union	T	C	KM
										PI623914	Durum-459	Iran	NV							DAS5-003484	Czech Republic	T	C	KM
										PI623926	Durum-460	Iran	NV							DAS5-003480	Cyprus	T	C	KM
										PI623957	Durum-461	Iran	NV							DAS5-003471	Colombia	T	C	KM
										PI624030	Durum-463	Iran	NV							DAS5-003455	China	T	C	KM
										PI624052	Durum-464	Iran	NV							DAS5-003447	Chile	T	C	KM
										PI624091	Durum-465	Iran	NV							DAS5-003418	Bulgaria	T	C	KM
										PI624127	Durum-466	Iran	NV							DAS5-003410	Brazil	T	C	KM
										PI624170	Durum-467	Iran	NV							DAS5-003405	Brazil	T	C	KM
										PI624210	Durum-468	Iran	NV							DAS5-003388	Bosnia and Herzegovina	T	C	KM
										PI624388	Durum-469	Iran	NV							DAS5-003387	Bolivia	T	C	KM
										PI624394	Durum-470	Iran	NV							DAS5-003316	Australia	T	C	KM
										PI624407	Durum-471	Iran	NV							DAS5-003308	Armenia	T	C	KM
										PI624428	Durum-472	Iran	NV							DAS5-003299	Argentina	T	C	KM
										PI624435	Durum-473	Iran	NV							DAS5-003296	Argentina	T	C	KM
										PI624456	Durum-474	Iran	NV							DAS5-003244	FORMER SOVIET UNION	T	C	KM
										PI624467	Durum-475	Iran	NV							DAS5-003227	AUSTRALIA	T	C	KM
										PI624501	Durum-476	Iran	NV							DAS5-003175	FORMER SOVIET UNION	T	C	KM
										PI624506	Durum-477	Iran	NV							DAS5-003172	FORMER SOVIET UNION	T	C	KM
										PI624516	Durum-478	Iran	NV							DAS5-003162	FORMER SOVIET UNION	T	C	KM
										PI624528	Durum-479	Iran	NV							DAS5-003134	BRAZIL	T	C	KM
										PI624529	Durum-480	Iran	NV							DAS5-003128	ROMANIA	T	C	KM
										PI624557	Durum-481	Iran	NV							DAS5-003120	SOUTH AFRICA	T	C	KM
										PI624568	Durum-482	Iran	NV							DAS5-003119	JAPAN	T	C	KM
										PI624669	Durum-483	Iran	NV							DAS5-003109	UNITED STATES	T	C	KM
										PI624694	Durum-484	Iran	NV							DAS5-003075	FORMER SOVIET UNION	T	C	KM
										PI624695	Durum-485	Iran	NV							DAS5-003070	ARGENTINA	T	C	KM
										PI624769	Durum-487	Iran	NV							DAS5-003050	FORMER SOVIET UNION	T	C	KM
										PI624801	Durum-488	Iran	NV							DAS5-003047	FORMER SOVIET UNION	T	C	KM
										PI624829	Durum-489	Iran	NV							DAS5-002997	Russia	T	C	KM
										PI70658	Durum-84	China	NV							DAS5-002981	FORMER SOVIET UNION	T	C	KM
										PI70718	Durum-85	Iraq	NV							DAS5-002899	FORMER SOVIET UNION	T	C	KM
										PI7464	Durum-48	Spain	NV							DAS5-002888	FORMER SOVIET UNION	T	C	KM
										PI84529	Durum-95	Uzbekistan	NV							DAS5-002877	POLAND	T	C	KM
										PI91956	Durum-97	Peru	NV							DAS5-002870	POLAND	T	C	KM
										PI94703	Durum-99	Ancient Palestine	NV							DAS5-002868	POLAND	T	C	KM
										PI94705	Durum-100	Ancient Palestine	NV							DAS5-002832	FORMER SOVIET UNION	T	C	KM
										PI94710	Durum-101	Former Soviet Union	NV							DAS5-002766	MOROCCO	T	C	KM
										PI94713	Durum-102	Italy	NV							DAS5-002642	FORMER SOVIET UNION	T	C	KM
																				DAS5-002594	ARGENTINA	T	C	KM
																				WSC-8-2	PORTUGAL	T	C	KM
																				WSC-8-1	KOREA, NORTH	T	C	KM
																				WSC-7-9	BOLIVIA	T	C	KM
																				WSC-7-2	IRAN	T	C	KM
																				WSC-6-9	MEXICO	T	C	KM
																				WSC-6-8	PAKISTAN	T	C	KM
																				WSC-6-3	SYRIA/LEBANON	T	C	KM
																				WSC-5-7	PERU	T	C	KM
																				WSC-5-14	ALGERIA	T	C	KM
																				WSC-5-13	NEPAL	T	C	KM
																				WSC-5-12	ALGERIA	T	C	KM
																				WSC-4-9	AFGHANISTAN	T	C	KM
																				WSC-4-8	JAPAN	T	C	KM
																				DAS5-000222	AUSTRALIA	T	C	KM
																				DAS5-000215	AUSTRALIA	T	C	KM
																				DAS5-000210	AUSTRALIA	T	C	KM
																				DAS5-000205	AUSTRALIA	T	C	KM
																				DAS5-000194	AUSTRALIA	T	C	KM
																				DAS5-000192	AUSTRALIA	T	C	KM
																				DAS5-000186	AUSTRALIA	T	C	KM
																				DAS5-000160	AUSTRALIA	T	C	KM
																				DAS5-000148	AUSTRALIA	T	C	KM
																				DAS5-002567	ARGENTINA	T	C	KM
																				DAS5-002565	ARGENTINA	T	C	KM
																				DAS5-002553	ARGENTINA	T	C	KM
																				DAS5-002505	KOREA, SOUTH	T	C	KM
																				DAS5-002477	FORMER SOVIET UNION	T	C	KM
																				DAS5-002351	FORMER SOVIET UNION	T	C	KM
																				DAS5-002317	SOUTH AFRICA	T	C	KM
																				DAS5-002311	UNITED STATES	T	C	KM
																				DAS5-002263	FORMER SOVIET UNION	T	C	KM
																				DAS5-002255	ARGENTINA	T	C	KM
																				DAS5-002249	MEXICO	T	C	KM
																				DAS5-002180	ARGENTINA	T	C	KM
																				DAS5-002174	ARGENTINA	T	C	KM
																				DAS5-002166	ARGENTINA	T	C	KM
																				DAS5-002153	ARGENTINA	T	C	KM
																				DAS5-001955	Colombia	T	C	KM
																				DAS5-001935	Tunisia	T	C	KM
																				DAS5-001932	Ethiopia	T	C	KM
																				DAS5-001910	Australia	T	C	KM
																				DAS5-001859	Norway	T	C	KM
																				DAS5-001845	Argentina	T	C	KM
																				DAS5-001829	Egypt	T	C	KM
																				DAS5-001797	Egypt	T	C	KM
																				DAS5-001740	Mexico	T	C	KM
																				DAS5-001731	United States	T	C	KM
																				DAS5-001582	United States	T	C	KM
																				DAS5-001550	India	T	C	KM
																				DAS5-001508	Argentina	T	C	KM
																				DAS5-001496	United States	T	C	KM
																				DAS5-001495	United States	T	C	KM
																				DAS5-001471	Zimbabwe	T	C	KM
																				DAS5-001453	Canada	T	C	KM
																				DAS5-000491	AUSTRALIA	T	C	KM
																				DAS5-000478	AUSTRALIA	T	C	KM
																				DAS5-000443	AUSTRALIA	T	C	KM
																				DAS5-000424	AUSTRALIA	T	C	KM
																				DAS5-000035	AUSTRALIA	T	C	KM
																				DAS5-000030	AUSTRALIA	T	C	KM
																				Cltr-7635	RUSSIA	T	C	KM
																				Cltr-4175	PHILIPPINES	T	C	KM
																				Cltr-2804	MEXICO	T	C	KM
																				Cltr-15144	SAUDI ARABIA	T	C	KM
																				Cltr-11223	CROATIA	T	C	KM
																				Choteau	USA	T	C	KM
																				Bakhatwa	.	T	C	KM
																				ChineseSpring	CHINA	T	C	KM
																				DAS5-000071	AUSTRALIA	T	C	KM
																				DAS5-002584	ARGENTINA	T	C	KM
																				DAS5-DERRIMUT	AUSTRALIA	T	C	KM
																				DAS5-001196	New Zealand	-	C	KM
																				DAS5-000146	AUSTRALIA	-	C	KM
																				DAS5-000916	AUSTRALIA	-	C	KM
																				DAS5-000894	AUSTRALIA	-	C	KM
																				WSC-4-3	NEPAL	-	C	KM
																				WATKINS-007777	AUSTRALIA	-	C	KM
																				DAS5-000667	AUSTRALIA	-	C	KM
																				DAS5-000642	AUSTRALIA	-	C	KM
																				WATKINS-007650	CANADA	-	C	KM
																				WATKINS-007548	FORMER SOVIET UNION	-	C	KM
																				WATKINS-007542	EGYPT	-	C	KM
																				WATKINS-007500	PORTUGAL	-	C	KM
																				WATKINS-007451	SPAIN	-	C	KM
																				WATKINS-007290	YUGOSLAVIA	-	C	KM
																				WATKINS-007251	MEXICO	-	C	KM
																				WATKINS-007233	MEXICO	-	C	KM
																				WATKINS-007218	CHINA	-	C	KM
																				WATKINS-007179	BRAZIL	-	C	KM
																				WATKINS-007174	YUGOSLAVIA	-	C	KM
																				WATKINS-007048	AFGHANISTAN	-	C	KM
																				PI-54431	LIBYA	-	C	KM
																				DAS5-SHAW-VB	AUSTRALIA	-	C	KM
																				DAS5-000318	AUSTRALIA	-	C	KM
																				DAS5-CORRELL	AUSTRALIA	-	C	KM
																				DAS5-AVA	AUSTRALIA	-	C	KM
																				DAS5-000503	AUSTRALIA	-	C	KM
																				DAS5-004364	Canada	-	C	KM
																				DAS5-004012	Spain	-	C	KM
																				DAS5-003835	Morocco	-	C	KM
																				DAS5-003599	Greece	-	C	KM
																				DAS5-003524	Ethiopia	-	C	KM
																				DAS5-003415	Bulgaria	-	C	KM
																				DAS5-003257	UKRAINE	-	C	KM
																				DAS5-003195	FORMER SOVIET UNION	-	C	KM
																				DAS5-003191	FORMER SOVIET UNION	-	C	KM
																				DAS5-003176	FORMER SOVIET UNION	-	C	KM
																				DAS5-003166	FORMER SOVIET UNION	-	C	KM
																				DAS5-003063	UNITED STATES	-	C	KM
																				DAS5-002965	FORMER SOVIET UNION	-	C	KM
																				DAS5-002852	URUGUAY	-	C	KM
																				DAS5-002687	FORMER SOVIET UNION	-	C	KM
																				DAS5-002641	FORMER SOVIET UNION	-	C	KM
																				DAS5-002590	ARGENTINA	-	C	KM
																				WSC-7-4	Cyprus	-	C	KM
																				WSC-7-3	GREECE	-	C	KM
																				DAS5-002570	ARGENTINA	-	C	KM
																				DAS5-002463	NEW ZEALAND	-	C	KM
																				DAS5-002370	ARGENTINA	-	C	KM
																				DAS5-002236	FORMER SOVIET UNION	-	C	KM
																				DAS5-002178	ARGENTINA	-	C	KM
																				DAS5-002099	FORMER SOVIET UNION	-	C	KM
																				DAS5-001847	Portugal	-	C	KM
																				DAS5-001470	Sudan	-	C	KM
																				DAS5-000462	AUSTRALIA	-	C	KM
																				DAS5-000442	AUSTRALIA	-	C	KM
																				DAS5-000411	AUSTRALIA	-	C	KM
																				Cltr-15134	PAKISTAN	-	C	KM
																				DAS5-002090	HUNGARY	-	C	KM
																				DAS5-002476	POLAND	-	C	KM
																				DAS5-001341	Pakistan	T	-	KM
																				DAS5-000079	AUSTRALIA	T	-	KM
																				DAS5-000996	AUSTRALIA	T	-	KM
																				WATKINS-007585	INDIA	T	-	KM
																				WATKINS-007565	BULGARIA	T	-	KM
																				WATKINS-007563	BULGARIA	T	-	KM
																				WATKINS-007339	INDIA	T	-	KM
																				WATKINS-007292	YUGOSLAVIA	T	-	KM
																				WATKINS-007274	CHINA	T	-	KM
																				WATKINS-007190	SPAIN	T	-	KM
																				WATKINS-007170	AZERBAIJAN	T	-	KM
																				WATKINS-007166	AUSTRALIA	T	-	KM
																				WATKINS-007122	ALGERIA	T	-	KM
																				WATKINS-007077	GREECE	T	-	KM
																				WATKINS-007056	AUSTRALIA	T	-	KM
																				DAS5-000396	AUSTRALIA	T	-	KM
																				DAS5-000562	AUSTRALIA	T	-	KM
																				DAS5-004557	United States	T	-	KM
																				DAS5-004078	Tunisia	T	-	KM
																				DAS5-003855	Mozambique	T	-	KM
																				DAS5-003817	Mexico	T	-	KM
																				DAS5-003811	Mexico	T	-	KM
																				DAS5-000250	AUSTRALIA	T	-	KM
																				DAS5-003729	Japan	T	-	KM
																				DAS5-003394	Bosnia and Herzegovina	T	-	KM
																				DAS5-003116	FORMER SOVIET UNION	T	-	KM
																				DAS5-002781	ROMANIA	T	-	KM
																				DAS5-002568	ARGENTINA	T	-	KM
																				DAS5-002165	FORMER SOVIET UNION	T	-	KM
																				DAS5-002071	AUSTRALIA	T	-	KM
																				DAS5-002049	PORTUGAL	T	-	KM
																				DAS5-001641	Greece	T	-	KM
																				DAS5-001548	Kenya	T	-	KM
																				DAS5-001490	Zambia	T	-	KM
																				DAS5-001399	Tunisia	T	-	KM
																				WATKINS-007065	ARGENTINA	T	-	KM
																				DAS5-000430	AUSTRALIA	T	-	KM
																				DAS5-001368	Eritrea	C	A	NV
																				WATKINS-007708	IRAN	C	A	NV
																				WATKINS-007581	INDIA	C	A	NV
																				WATKINS-007515	ROMANIA	C	A	NV
																				WATKINS-007250	CHINA	C	A	NV
																				WATKINS-007220	CHINA	C	A	NV
																				WATKINS-007049	AFGHANISTAN	C	A	NV
																				DAS5-004667	United States	C	A	NV
																				DAS5-004460	Algeria	C	A	NV
																				DAS5-004337	Lebanon	C	A	NV
																				DAS5-003704	Israel	C	A	NV
																				DAS5-003288	Afghanistan	C	A	NV
																				DAS5-004244	Yemen	C	A	NV
																				DAS5-001244	Yemen	C	A	NV
																				DAS5-001212	Spain	C	A	NV
																				DAS5-000110	AUSTRALIA	C	A	NV
																				DAS5-001165	United States	C	A	NV
																				DAS5-001152	Syria	C	A	NV
																				DAS5-001008	Chile	C	A	NV
																				DAS5-000875	AUSTRALIA	C	A	NV
																				WSC-4-1	USA	C	A	NV
																				WSC-3-13	USA	C	A	NV
																				WSC-2-2	USA	C	A	NV
																				WATKINS-007576	INDIA	C	A	NV
																				WATKINS-007295	YUGOSLAVIA	C	A	NV
																				WATKINS-007093	GREECE	C	A	NV
																				PI-94567	ISRAEL	C	A	NV
																				DAS5-FRAME	AUSTRALIA	C	A	NV
																				DAS5-ESPADA	AUSTRALIA	C	A	NV
																				DAS5-CARNAMAH	AUSTRALIA	C	A	NV
																				DAS5-004653	Argentina	C	A	NV
																				DAS5-004640	Croatia	C	A	NV
																				DAS5-004638	Czech Republic	C	A	NV
																				DAS5-004603	United Kingdom	C	A	NV
																				DAS5-004545	Greece	C	A	NV
																				DAS5-004473	United States	C	A	NV
																				DAS5-004468	Czech Republic	C	A	NV
																				DAS5-004426	Germany	C	A	NV
																				DAS5-004389	Austria	C	A	NV
																				DAS5-004316	Croatia	C	A	NV
																				DAS5-004267	Montenegro	C	A	NV
																				DAS5-004245	Yemen	C	A	NV
																				DAS5-004167	United States	C	A	NV
																				DAS5-004055	Switzerland	C	A	NV
																				DAS5-004054	Switzerland	C	A	NV
																				DAS5-004043	Sweden	C	A	NV
																				DAS5-004001	South Africa	C	A	NV
																				DAS5-003911	Peru	C	A	NV
																				DAS5-003778	Macedonia	C	A	NV
																				DAS5-003749	Kenya	C	A	NV
																				DAS5-000296	AUSTRALIA	C	A	NV
																				DAS5-000265	AUSTRALIA	C	A	NV
																				WSC-8-6	TURKEY	C	A	NV
																				DAS5-003731	Japan	C	A	NV
																				DAS5-003423	Bulgaria	C	A	NV
																				DAS5-003346	Austria	C	A	NV
																				DAS5-003338	Australia	C	A	NV
																				DAS5-003327	Australia	C	A	NV
																				DAS5-003204	DENMARK	C	A	NV
																				DAS5-003033	UNKNOWN	C	A	NV
																				DAS5-002775	UNITED STATES	C	A	NV
																				WSC-6-1	INDIA	C	A	NV
																				DAS5-002577	ARGENTINA	C	A	NV
																				DAS5-002555	ARGENTINA	C	A	NV
																				DAS5-002411	EGYPT	C	A	NV
																				DAS5-002368	MEXICO	C	A	NV
																				DAS5-002266	FORMER SOVIET UNION	C	A	NV
																				DAS5-001924	Portugal	C	A	NV
																				DAS5-001895	Taiwan	C	A	NV
																				DAS5-001866	South Africa	C	A	NV
																				DAS5-001850	Zimbabwe	C	A	NV
																				DAS5-001791	Ukraine	C	A	NV
																				DAS5-001733	Germany	C	A	NV
																				DAS5-001672	China	C	A	NV
																				DAS5-001666	Colombia	C	A	NV
																				DAS5-001553	Finland	C	A	NV
																				DAS5-001463	United States	C	A	NV
																				DAS5-000041	AUSTRALIA	C	A	NV
																				DAS5-001436	Kazakhstan	C	A	NV
																				DAS5-001320	Cyprus	C	A	NV
																				DAS5-003084	FORMER SOVIET UNION	C	A	NV
																				WSC-4-2	AFGHANISTAN	C	A	NV
																				WSC-3-12	USA	C	A	NV
																				WATKINS-007536	FORMER SOVIET UNION	C	A	NV
																				WATKINS-007497	PORTUGAL	C	A	NV
																				WATKINS-007395	INDIA	C	A	NV
																				WATKINS-007194	FORMER SOVIET UNION	C	A	NV
																				WATKINS-007079	YUGOSLAVIA	C	A	NV
																				Vida	USA	C	A	NV
																				DAS5-BOBWHITE	MEXICO	C	A	NV
																				DAS5-004425	United Kingdom	C	A	NV
																				DAS5-004165	United States	C	A	NV
																				DAS5-003430	Canada	C	A	NV
																				DAS5-003279	Afghanistan	C	A	NV
																				DAS5-003248	FORMER SOVIET UNION	C	A	NV
																				DAS5-002860	FORMER SOVIET UNION	C	A	NV
																				DAS5-002833	FORMER SOVIET UNION	C	A	NV
																				DAS5-002075	FORMER SOVIET UNION	C	A	NV
																				DAS5-002192	ARGENTINA	C	A	NV
																				DAS5-GLADIUS	AUSTRALIA	C	-	NV
																				DAS5-000425	AUSTRALIA	C	-	NV
																				WATKINS-007547	FORMER SOVIET UNION	C	-	NV
																				WATKINS-007702	IRAN	C	-	NV
																				WATKINS-007691	IRAN	C	-	NV
																				WATKINS-007518	SPAIN	C	-	NV
																				WATKINS-007316	FRANCE	C	-	NV
																				DAS5-004421	Italy	C	-	NV
																				DAS5-004328	New Zealand	C	-	NV
																				DAS5-004156	United Kingdom	C	-	NV
																				DAS5-003735	Jordan	C	-	NV
																				DAS5-003402	Brazil	C	-	NV
																				DAS5-002878	POLAND	C	-	NV
																				DAS5-002644	AUSTRALIA	C	-	NV
																				DAS5-001843	Canada	C	-	NV
																				DAS5-003660	Iran	C	-	NV
																				DAS5-002330	POLAND	C	-	NV
																				WATKINS-007036	AUSTRALIA	-	A	NV
																				DAS5-003170	FORMER SOVIET UNION	-	A	NV
																				DAS5-001042	Uruguay	-	A	NV
																				WATKINS-007449	SPAIN	-	A	NV
																				WATKINS-007412	MEXICO	-	A	NV
																				WATKINS-007272	CHINA	-	A	NV
																				WATKINS-007199	MEXICO	-	A	NV
																				DAS5-004695	Italy	-	A	NV
																				DAS5-004342	Belgium	-	A	NV
																				DAS5-004324	Kazakhstan	-	A	NV
																				DAS5-003904	Peru	-	A	NV
																				DAS5-003750	Kenya	-	A	NV
																				DAS5-003574	Georgia	-	A	NV
																				DAS5-003494	Denmark	-	A	NV
																				DAS5-003468	Colombia	-	A	NV
																				DAS5-002705	MEXICO	-	A	NV
																				DAS5-002605	FORMER SOVIET UNION	-	A	NV
																				DAS5-001540	Uzbekistan	-	A	NV
																				DAS5-001491	Zambia	-	A	NV
																				DAS5-EMMIT	AUSTRALIA	-	A	NV
																				DAS5-CARA	MEXICO	-	A	NV
																				DAS5-004571	United States	-	A	NV
																				DAS5-001559	Czech Republic	-	A	NV

## Sheet: Table S8 Berkut x Patwin-515HP
Table S8. tTest between alleles of bZIPC-B1 linked marker IWB56221 in the mapping population Berkut (H1) x Patwin-515HP(H3).
Data from : Zhang, J., Gizaw, S. A., Eligio Bossolini, Hegarty, J., Howell, T., Carter, A. H., Akhunov, E., & Dubcovsky, J. (2018). Identification and validation of QTL for grain yield and plant water status under contrasting water treatments in fall-sown spring wheats. Theoretical and Applied Genetics, 131, 1741–1759
Chromosome	5B	A = Berkut	B = Patwin-515HP
Genetic_pos (cM)	116.7
Physical_pos (Mb)	616.65		fertile spikelet number per spike							spikelet number per spike					Heading date (HD, Julian)						Grain number per spike (GNS)						Grain weight per spike (GWS)
Line	IWB56221	Dav15_Dry	Dav15_Irr	Dav16_Dry	Dav16_Irr	Imp15_Dry	Imp15_Irr	Dav15_Dry	Dav15_Irr	Dav16_Dry	Dav16_Irr	Imp15_Dry	Imp15_Irr	Dav15_Dry	Dav15_Irr	Dav16_Dry	Dav16_Irr	Imp15_Dry	Imp15_Irr	Dav15_Dry	Dav15_Irr	Dav16_Dry	Dav16_Irr	Imp15_Dry	Imp15_Irr	Dav15_Dry	Dav15_Irr	Dav16_Dry	Dav16_Irr	Imp15_Dry	Imp15_Irr
Patwin-515HP_6	A	16.1667	18.1667	16	18	18.7	18.5	17.6667	20.3333	19.5	20.3	21.7	21.5	66	66	83	86	71	71	73.8333	54.6667	55.8	77	29.5	56.6667	2.86667	2.65	1.6	2.4	1.16667	1.78333
Patwin-515HP_7	A	17	17.8333	16.8	18	17.5	18.7	19	19.5	20.3	20	20.8	21.3	69	69	83	86	70	71	54.3333	72	106.3	90	24	64.6667	2.4	2.48333	2.1	2.7	1.05	2.06667
Patwin-515HP_8	A	19.1667	18.8333	18.5	17.5	20.3	19.7	20.1667	20	20.8	19.3	22.7	21.7	64	64	83	81	71	71	90	62.3333	84.5	61.2	40.3333	56.1667	3.05	2.66667	1.3	2.6	1.5	1.48333
Patwin-515HP_10	A	18.5	18.3333	18.3	18.2	18.2	18.7	19.6667	19	21	19.2	20.7	21.7	69	69	90	93	77	75	67.1667	87.8333	87.5	71	32.8333	50.1667	2.5	2.6	1.5	2.3	0.833333	1.8
Patwin-515HP_12	A	18.6667	17	15.7	18.5	17.3	17.3	20.3333	19	19.3	20.8	21.8	20.8	75	75	93	93	75	78	80.6667	63	49.2	69.5	21.6667	71.8333	2.43333	2.6	0.9	2.3	0.916667	1.81667
Patwin-515HP_15	A	17	17.5	16.8	15.8	17.7	18.3	18.3333	18.6667	19.3	17.7	20.2	20	61	64	79	83	68	70	59	53.3333	68.2	57.3	37.8333	86	2.5	2.16667	1.9	2.5	1.1	2.16667
Patwin-515HP_18	A	18.5	17.5	13.7	16.7	17.8	17.7	20.6667	19.6667	19	19.8	22	22	69	69	84	87	74	72	69.1667	66.3333	62.3	60.3	19.8333	53.6667	2.63333	2.55	1.2	2	1.5	1.73333
Patwin-515HP_19	A	20	20.5	15.2	20.8	18.8	18.7	21.3333	21.6667	18.3	22.5	23.3	22.8	77	72	93	94	76	75	79.1667	91.6667	82.2	98.2	36.6667	54	3	3.18333	1.3	2.6	1.18333	1.86667
Patwin-515HP_20	A	16.5	16.8333	15.5	15.7	17.3	17.3	18.1667	17.8333	18.5	18.2	21.3	20.3	59	61	82	81	70	71	47	59.3333	51.5	46	23.6667	47.5	2.31667	2.8	1.4	2.1	1.26667	1.95
Patwin-515HP_23	A	20	20.3333	17.8	22.3	21	20.7	21.5	21.8333	20.7	22.5	24.5	24.5	74	71	93	93	72	75	94.1667	51.5	79.5	69.2	16	62.6667	3.68333	2.03333	1.2	2.3	0.7	2.28333
Patwin-515HP_27	A	15.3333	16.3333	17.3	16.2	17.5	17.3	16.6667	17.8333	20.7	18.5	20	19.2	64	64	80	83	70	70	53.5	53.5	58.5	62	12.6667	56	2.13333	2.1	1.7	1.7	1.31667	1.76667
Patwin-515HP_32	A	18.1667	21	18.3	20.2	19.5	20	20	23.5	21.7	21.3	21.8	21.3	64	60	83	85	70	69	72.6667	67.3333	66.2	67.8	19	64.3333	2.81667	2.53333	1.8	2.4	1.33333	2.18333
Patwin-515HP_33	A	19.3333	18.8333	17	18	19	18.7	20.8333	20.8333	20.5	19.7	22.3	22.2	73	69	85	86	72	72	83.6667	61.5	67.3	66.3	32.8333	49.6667	2.78333	2.7	1.6	2.6	1.31667	1.83333
Patwin-515HP_34	A	18.6667	18.6667	17.5	18.3	19	18	20.3333	20	20.2	20.3	21.7	20.8	66	64	82	83	70	70	70.3333	71.6667	78.5	62	41.5	68	2.85	2.95	2	2.3	1.01667	2.35
Patwin-515HP_35	A	18.5	19.6667	20.3	19.3	19.5	16.3	20.3333	21.3333	22.8	21.2	23.5	21	72	71	88	90	74	76	87.5	56.1667	74	70	35.3333	44	2.55	2.06667	1.4	2.5	1.41667	1.3
Patwin-515HP_38	A	16.8333	19	19.5	17	18.7	18.3	18.5	20.1667	21.7	18.8	21.8	21.7	66	68	86	93	71	72	56.5	59.6667	88.7	72.2	34.5	52.3333	2.55	2.55	2	2.6	1.13333	1.81667
Patwin-515HP_39	A	17.5	16	18.5	17.3	17.2	17.2	19.3333	17.3333	21.3	19.5	20.2	20.7	66	64	83	80	71	71	93.3333	56	95	61.8	35.3333	26.6667	2.86667	2.43333	1.5	2.1	1.15	1.03333
Patwin-515HP_44	A	18.6667	17.3333	15.5	16	18.8	16.3	20.1667	18.6667	19.2	18.3	22.2	20.5	61	61	82	84	68	69	87.6667	77.1667	80.8	75.5	31.3333	41.5	3.33333	3.21667	1.8	2.5	1.11667	1.45
Patwin-515HP_46	A	16.5	18.1667	19.3	16.5	18.5	18.8	18	19.5	21.3	18.5	22.2	22.2	74	69	92	90	72	77	76.8333	67.1667	91.2	54.5	11.3333	65.5	3.06667	2.5	1.5	1.6	0.433333	1.8
Patwin-515HP_47	A	17.8333	19	15.2	19	16.7	16.2	19.6667	21.3333	18.3	21.2	22.7	21	75	69	93	93	75	75	84.6667	61.6667	64.2	71	23.6667	41.6667	2.98333	1.48333	1.2	2.1	0.733333	1.45
Patwin-515HP_48	A	18.6667	18.5	18.8	19.3	19	17.2	19	19.8333	20.5	20.5	22.2	21.7	69	71	88	88	75	76	85.5	86.5	89.2	60.7	24.5	40.3333	2.75	2.88333	1.7	1.9	1.08333	1.23333
Patwin-515HP_49	A	19.1667	19.3333	15.5	19	18.7	19.2	20.5	21.1667	18.2	20.5	21.7	21.3	69	68	85	91	71	71	71.6667	66.3333	63.5	82	38	55.3333	2.75	2.86667	1.9	2.3	1.11667	1.71667
Patwin-515HP_50	A	18.5	16.1667	20.2	17.5	19	19	19.3333	17.5	22	18.8	21.5	20.7	68	66	86	90	71	72	76.1667	61.1667	88.2	70.2	35.1667	67.1667	3.21667	2.55	1.8	1.6	1.31667	2.38333
Patwin-515HP_51	A	17.1667	18.8333	16.2	17.3	18.7	18.3	19.6667	21	19	18.8	22	21.7	73	71	92	90	74	76	59.8333	60.6667	54.5	68.5	25.6667	.	2.51667	2.1	1.8	1.9	1.1	.
Patwin-515HP_54	A	18	18.5	17.5	20	18.2	18.7	20	20.5	20	21.8	22.8	22.2	76	75	90	92	74	77	70	53.5	95	104.7	27.8333	61.8333	2.23333	1.96667	1.9	2.4	1.21667	2.31667
Patwin-515HP_59	A	18.8333	18	18.3	18.7	20.7	19	19.8333	19.5	20.7	20.7	23.5	21.8	69	64	85	88	72	72	84.5	70.5	95.5	68.7	25.8333	69.6667	3.1	2.55	1.9	1.9	1.61667	1.86667
Patwin-515HP_61	A	17.6667	18	17.5	20	18.5	20.8	19.8333	21.1667	19.3	22.8	24	22.8	87	91	100	101	81	.	72	53.3333	77.8	72.2	18	69.1667	2.35	1.98333	1	2.5	1.25	2.41667
Patwin-515HP_62	A	17.5	17.1667	13.8	14.7	17.8	17.8	18.5	19.1667	18.5	18.2	21.5	20.5	61	61	82	83	71	70	58.5	53.1667	44.5	51.5	21.5	60.6667	2.51667	2.48333	1.3	2.2	1.35	1.86667
Patwin-515HP_63	A	16.8333	17.6667	16.7	18.5	18.3	18.8	18.3333	19.5	19.2	20.7	22	21	68	68	85	88	69	71	72.3333	76.6667	84.3	80.8	32.5	65	2.9	2.75	1.7	2.9	1.01667	1.86667
Patwin-515HP_64	A	16.6667	17.5	15.5	15.8	17.5	17.2	17.8333	19	19	18.2	20.3	19	57	61	80	81	68	69	67.3333	64.1667	61.2	57.2	34.6667	55.3333	2.58333	2.4	1.8	2	1.36667	1.78333
Patwin-515HP_65	A	18.6667	18.5	17.2	17.5	18.2	18.7	19.5	19.3333	19	18.3	20.8	20.8	69	69	88	89	71	72	90.1667	72.1667	67.8	74.7	35.6667	69.1667	2.96667	2.9	1.4	2.4	1.1	2.03333
Patwin-515HP_69	A	20.8333	22	16.8	18.7	17.7	17.8	22.8333	24.1667	20.7	21	22.7	22.8	79	78	95	98	78	76	82.1667	68.5	74.8	76.7	39.8333	53.1667	2.86667	2.3	1.6	2.6	1	1.78333
Patwin-515HP_70	A	18.1667	19.5	16.7	16.2	19.3	18.5	19.3333	21.3333	19.7	19.3	22	20.2	64	64	81	83	70	69	80.8333	25.8333	86.3	56.5	22	76	3.08333	1.15	2.2	2.3	1.55	2.13333
Patwin-515HP_72	A	17.3333	20.8333	16.3	18.8	19.8	20.5	18.8333	22.5	19.3	19.8	22.8	23	77	76	93	94	78	78	79.3333	62.3333	54.7	84.8	27.6667	65.6667	2.71667	1.71667	1.1	2.8	0.8	1.9
Patwin-515HP_74	A	17.8333	20.1667	17.3	21	20.7	19.5	20	21.5	21.2	22.5	23.2	21.5	66	64	83	85	70	69	67.6667	54.3333	66.2	74.3	39.8333	58.8333	2.58333	2.53333	1.9	2.8	1.36667	2.06667
Patwin-515HP_78	A	15.8333	17.3333	15.7	16.8	16.8	17	18.1667	19.1667	18.5	19.2	19.7	19.8	69	69	84	86	71	71	62	70.1667	80.2	67.7	27	60.3333	2.85	2.66667	1.9	2.7	1.51667	1.68333
Patwin-515HP_79	A	18.3333	18	16.7	18	18.5	17.3	19.1667	19.5	19.2	20.3	21.5	21	66	64	84	85	71	74	66.6667	45.1667	64.2	55.5	25.5	60.3333	2.83333	2	1.8	2.2	1.08333	1.85
Patwin-515HP_82	A	17.6667	18.5	16.8	18.7	17.2	18.2	18.5	19.5	19	19.5	19.2	20.2	69	68	83	85	74	72	55.8333	44.1667	111	77.3	31.3333	50.3333	2.06667	1.76667	1.7	2.5	1.05	1.55
Patwin-515HP_83	A	17.8333	18.5	17	19.2	18.3	16.2	19.3333	19.5	20.5	21.5	22	21	69	69	84	88	75	72	64.8333	56.6667	76.3	69.3	18.8333	40.6667	2.11667	2.51667	1.7	2.1	1.45	1.53333
Patwin-515HP_2	A	16.5	17	16.3	16.7	18.2	19.2	17.8333	18.3333	18.8	19.2	20.7	21.2	68	64	83	83	71	79	63.3333	62.1667	64.8	61.3	35	53.8333	2.85	2.88333	1.3	2.3	1.06667	1.75
Patwin-515HP_3	A	17.8333	18	17.5	16.5	18.2	17.3	20	20.5	21.3	19.2	22.8	21.5	72	70	85	85	74	75	61.6667	70	72.8	83.3	33	61	2.73333	3.13333	2.1	2.4	1.01667	2.1
Patwin-515HP_1	A	18.6667	18.1667	16.5	16.3	17.7	16.8	19.8333	19.5	20.2	18.3	21.2	19.3	68	66	84	85	70	71	68.1667	57.8333	58.7	60.2	25.8333	66.6667	2.91667	1.78333	1.5	2.6	1.06667	1.98333
Patwin-515HP_24	A	15.1667	17.1667	16.8	16.5	17	17.3	17.1667	18.8333	19.3	19	19.5	19.7	64	61	79	85	71	68	50.8333	44.3333	64.8	64.5	30.8333	50.3333	2.31667	1.95	2.2	2.3	1.53333	1.83333
Patwin-515HP_80	B	17.6667	18.8333	17	17.8	19.7	18	18.5	20.1667	20	19.8	21.7	21.3	66	64	82	83	69	69	93.8333	72.8333	64.2	69.2	29.1667	68.1667	3.23333	2.81667	1.9	3	1.3	1.7
Patwin-515HP_53	B	18	18.3333	17.8	17.7	18	17.2	20.5	20.1667	20.2	19.7	21.8	20	79	77	97	97	80	78	67.3333	80.8333	90.5	75.7	32.5	47.6667	2.31667	2.5	1.5	2.4	1.15	0.633333
Patwin-515HP_66	B	17.1667	18.1667	17.2	16.7	17.5	17	18.5	19.8333	18.7	18.7	20.5	20.2	69	66	86	87	71	72	62.5	63.5	65.2	65.8	20.5	53.8333	2.75	2.31667	2.2	2.5	1.21667	1.78333
Patwin-515HP_71	B	18	18.5	16.8	19.5	17.2	18.3	19	19.8333	19	20.2	20.8	21.2	72	73	94	94	75	76	70.3333	52.5	91.5	85.7	24.8333	56.3333	2.88333	1.81667	1.9	2.8	1.08333	1.86667
Patwin-515HP_4	B	17.1667	17.5	16.8	17.8	17.5	18.5	19	19.5	19.5	20	20.7	22.3	66	64	83	83	71	72	47.8333	60	63.8	56.3	29	54.1667	1.76667	2.33333	2	2	0.916667	1.76667
Patwin-515HP_9	B	16.6667	17	17.5	16.7	17.8	15	18.6667	19.6667	20.5	17.7	21.8	19.8	75	71	85	86	76	75	53	42.6667	70.3	66.7	16	37.3333	2.26667	1.61667	1.6	2.7	1.06667	1.53333
Patwin-515HP_11	B	16.1667	16.1667	14.2	15.7	17.7	17.2	17.3333	18.3333	18.7	18.8	20.2	19.7	57	59	79	80	66	.	51.1667	45.3333	55.2	56.7	19.8333	46	2.21667	2.33333	1.1	2	0.95	1.71667
Patwin-515HP_13	B	18.5	18	18.2	18.8	18.2	17.5	20.5	20	20.7	20.5	21.7	20.2	64	64	80	85	71	70	80	57.1667	72.5	88.2	25	55	2.93333	2.16667	1.2	3.4	1.23333	1.26667
Patwin-515HP_14	B	17.5	18.3333	20.3	18.2	18.5	17.5	18.8333	20	22.7	19.3	22	21.2	74	71	87	90	71	71	57.5	66.6667	87.2	70	25.5	54.6667	1.71667	2.7	2.9	2.8	1.46667	1.88333
Patwin-515HP_17	B	17.1667	16.5	17.5	16	17	17.3	19	17.8333	19.7	18.2	20.8	21.2	64	64	86	85	71	71	56.3333	54.3333	104.5	65.5	21.5	41.6667	2.56667	2.25	1.9	2.7	0.866667	1.45
Patwin-515HP_25	b	18.8333	18.8333	19	16	16.7	15.2	21	22.1667	22.2	18.7	22.2	20.2	78	77	93	90	79	78	65.5	55	96	77.2	9.5	45.3333	2.43333	1.7	1.7	2.1	0.166667	1.51667
Patwin-515HP_26	B	16.5	17.5	14.7	17.8	16.3	15.8	17.3333	18.8333	18.2	19.7	20	18.7	68	64	85	88	71	70	54.6667	54.1667	47.5	69.8	31.1667	41.5	2.4	2.3	0.8	2.8	1.05	1.31667
Patwin-515HP_28	B	18.3333	15.8333	12.8	15.2	16.5	15.7	19.1667	18.3333	16.5	17.2	18.8	18.5	64	64	80	85	71	70	59.1667	53.6667	48.3	45.7	37.5	59	2.33333	2.43333	1.1	1.7	1.48333	1.68333
Patwin-515HP_29	B	18.1667	18.3333	20.8	18.8	18.2	17.2	20.3333	20	22.7	20.7	21	20.8	73	69	86	89	76	76	53.6667	60.6667	65.5	63.3	29.6667	55.1667	2.03333	2.36667	1.5	2.1	1.35	1.68333
Patwin-515HP_30	B	18.8333	18.1667	18.8	18.2	17.7	17.3	20.6667	19.5	20.5	19.3	21.3	21.2	72	69	90	93	79	79	79.3333	55.5	77.5	80	20.1667	39.5	2.71667	2.15	1.8	2.3	1.11667	1.45
Patwin-515HP_31	B	16.5	16.5	17.2	16.3	17.5	17.3	17	17.3333	19.8	18.7	21.2	19.8	64	60	85	85	70	71	61.5	52.1667	61	66.3	23	43.8333	2.5	2.4	1.6	2.3	0.65	1.38333
Patwin-515HP_36	B	18.6667	19.5	16.3	19.5	16.3	17.8	20.5	21.5	18.8	21	19.5	21.2	75	72	93	95	78	78	72.1667	76.6667	78	78.3	32.1667	65.8333	2.7	3.1	1.8	3.1	1	1.98333
Patwin-515HP_37	B	17	18	16	17.5	17.8	17	18.8333	19.6667	18.7	19.5	20.8	20	69	68	83	85	74	72	61.1667	60.8333	56.3	73	26.8333	56.1667	2.16667	1.86667	1.7	2.4	1	1.53333
Patwin-515HP_40	b	19.3333	18.8333	17.5	18.3	18.8	18.3	20.6667	20	19.8	20.3	22.3	20.5	69	69	88	92	69	72	74.1667	66.1667	105.7	83	41.8333	57.6667	2.85	2.7	1.9	2.6	1.11667	1.9
Patwin-515HP_52	B	17.3333	17.5	18	18.8	18	17.2	19	19.6667	19.8	19.8	22.7	22.3	75	69	95	95	72	76	61.5	66	77	79.8	30	56.8333	2.5	2.38333	1.3	2.6	0.983333	1.55
Patwin-515HP_56	B	18	18.8333	16	17.8	16.3	18	19.8333	21.3333	19.8	19.7	20.7	21.7	69	69	89	90	76	76	65.6667	58.1667	77	77.2	36	55.3333	2.8	2.01667	2	2.3	0.9	1.88333
Patwin-515HP_57	B	17.8333	19.8333	16.3	18.8	19.7	17.2	19.8333	21.1667	19.7	20.7	22.8	21.5	75	69	92	90	79	76	64.8333	53.5	77.8	61.8	33.8333	45.8333	2.11667	2.21667	1.1	1.9	0.933333	1.48333
Patwin-515HP_58	B	20.6667	19.1667	17.3	20.2	14.7	18.7	22.5	20.8333	19.3	23	21.3	21.8	80	80	93	97	78	78	64.5	65.8333	69.3	70.2	15.5	51.8333	1.95	2.48333	2.6	2.5	1.23333	1.81667
Patwin-515HP_67	B	17.6667	18	12	15.8	17.5	17.2	19	20	17.5	19.3	21.3	21.5	73	69	83	88	72	72	87.3333	68.8333	30	65.3	16.3333	46.6667	3.18333	2.81667	0.9	2.2	0.8	1.63333
Patwin-515HP_73	B	18	18	17.7	16.8	16.7	15.2	19.3333	19.5	20	18.7	20.5	18.8	75	69	88	90	74	76	64.1667	60	92.8	52.8	27.8333	44.1667	2.46667	2.35	1.6	2	1.01667	1.7
Patwin-515HP_76	B	19.3333	19.1667	16.3	18.7	17	14.8	21.1667	20.5	18.7	21	20.3	18.3	69	69	86	93	72	74	79.3333	73.5	69	58.8	30.1667	41.6667	2.91667	2.86667	1.7	1.9	1.16667	1.76667
	Avg. Berkut	17.8721	18.376	16.9837	17.9302	18.4419	18.2093	19.3953	20	19.9419	19.9	21.7907	21.207	68.8605	67.8372	85.9535	87.6047	72.2558	72.619	71.9186	62.1744	74.1326	69.4279	28.7403	57.7103	2.72403	2.42093	1.63023	2.32093	1.16783	1.84722
	Avg. Patwin-515HP	17.8846	18.0513	16.9231	17.6692	17.4923	17.0538	19.4615	19.8333	19.6808	19.6231	21.1038	20.5346	70.5385	68.4231	87.2308	89.0385	73.5	73.92	65.7115	60.6346	72.8308	69.3192	26.359	50.8141	2.4891	2.34615	1.66538	2.42692	1.04679	1.6109
	t-Test	0.965242	0.285596	0.884232	0.492043	0.000576369	0.000140361	0.83039	0.621095	0.404708	0.392992	0.0157634	0.0174146	0.237287	0.663436	0.297206	0.22332	0.127765	0.0915349	0.0397639	0.579717	0.75108	0.969226	0.216999	0.00767311	0.0111677	0.479032	0.719447	0.233621	0.0610314	0.00208694
	diff	-0.0125224	0.324687	0.060644	0.261002	0.949553	1.15546	-0.0661896	0.166667	0.261091	0.276923	0.686852	0.672361	-1.678	-0.585868	-1.27728	-1.43381	-1.24419	-1.30095	6.20707	1.5398	1.30179	0.108676	2.38134	6.89621	0.234928	0.0747764	-0.0351521	-0.105993	0.121035	0.236325
	%diff	-0.000700175	0.0179869	0.00358351	0.0147715	0.054284	0.0677534	-0.00340105	0.00840336	0.0132663	0.0141121	0.0325463	0.0327428	-0.0237884	-0.00856243	-0.0146425	-0.0161033	-0.0169277	-0.0175995	0.0944593	0.0253948	0.0178742	0.00156776	0.0903425	0.135715	0.0943828	0.0318719	-0.0211075	-0.0436738	0.115624	0.146704
	Avg. Diff.						0.45647						0.332951						-1.25335						3.07248						0.0876532
	Avg. % change						0.0262799						0.0162783						-0.0162706						0.0608922						0.0539669
		Fertile SNS		SNS		GNS		GWS
		Imp15_Dry	Imp15_Irr	Imp15_Dry	Imp15_Irr	Dav15_Dry	Imp15_Irr	Dav15_Dry	Imp15_Dry	Imp15_Irr
	Avg Berkut	18.4419	18.2093	21.7907	21.207	71.9186	57.7103	2.72403	1.16783	1.84722
	Avg Patwin-515HP	17.4923	17.0538	21.1038	20.5346	65.7115	50.8141	2.4891	1.04679	1.6109
	t-Test	0.000576369	0.000140361	0.0157634	0.0174146	0.0397639	0.00767311	0.0111677	0.0610314	0.00208694
	Diff	0.949553	1.15546	0.686852	0.672361	6.20707	6.89621	0.234928	0.121035	0.236325
	% Diff	0.054284	0.0677534	0.0325463	0.0327428	0.0944593	0.135715	0.0943828	0.115624	0.146704
	Avg. Diff.		1.0525		0.679606		6.55164			0.197429
	Avg. % change		0.0610187		0.0326445		0.115087			0.118904
	N=69
	Berkut produced 6.1% more fertile spikelets per spike, 11.5% more grains per spike and 11.9 higher grain weight per spike in the locations where the differences are significant (or close to significant)

## Sheet: Table S9 Berkut x RSI5
Table S9. tTest between alleles of bZIPC-B1 linked marker IWB56221 in the mapping population Berkut (H1) x RSI5 (H3)
Data from : Zhang, J., Gizaw, S. A., Eligio Bossolini, Hegarty, J., Howell, T., Carter, A. H., Akhunov, E., & Dubcovsky, J. (2018). Identification and validation of QTL for grain yield and plant water status under contrasting water treatments in fall-sown spring wheats. Theoretical and Applied Genetics, 131, 1741–1759
Chromosome	5B	A = Berkut	B = RSI5
Genetic_pos (cM)	116.7
Physical_pos (Mb)	616.65		fertile spikelet number per spike							spikelet number per spike						Heading date (HD, Julian)					Grain number per spike (GNS)						Grain weight per spike (GWS)
Line	IWB56221	Dav15_Dry	Dav15_Irr	Dav16_Dry	Dav16_Irr	Imp15_Dry	Imp15_Irr	Dav15_Dry	Dav15_Irr	Dav16_Dry	Dav16_Irr	Imp15_Dry	Imp15_Irr	Dav15_Dry	Dav15_Irr	Dav16_Dry	Dav16_Irr	Imp15_Dry	Imp15_Irr	Dav15_Dry	Dav15_Irr	Dav16_Dry	Dav16_Irr	Imp15_Dry	Imp15_Irr	Dav15_Dry	Dav15_Irr	Dav16_Dry	Dav16_Irr	Imp15_Dry	Imp15_Irr
RSI5_2	A	19.6667	18.5	17.2	19.8	17	16.3	20.6667	20.8333	18	21	18.3	19	82	79	88	96	78	80	63.6667	46.3333	77.3	64.8	53.8333	39	2.5	1.41667	2.7	2.9	2.15	1.85
RSI5_9	A	18.6667	18.8333	17.2	18.8	17	17.8	20.1667	20.5	19.5	20.7	18.5	19.7	74	70	83	86	72	70	57.5	53.6667	72.8	74.8	26.5	40	1.66667	1.55	2.5	2.6	1.73333	1.46667
RSI5_11	A	18.8333	19.3333	19.2	19	15.7	18.7	20.5	21.3333	21.7	21.7	17	21.8	69	69	85	87	69	69	50.5	52.1667	55	62.5	28.5	56.3333	2.06667	2.2	2.1	1	1.38333	1.58333
RSI5_15	a	19.5	21.6667	18.7	19.5	17.2	17	21	23.1667	21.2	21.3	21.2	20.7	69	69	85	90	71	71	56.6667	76	66.8	62	30.8333	46.3333	1.46667	2.38333	2.5	2.5	1.48333	1.48333
RSI5_16	A	17	17.1667	16.7	17.7	15.8	16	18.6667	20	19	18.7	17.2	17.5	64	61	79	82	65	67	46.6667	46.3333	66	62.8	25	49.1667	1.96667	1.53333	1.8	2.3	1.3	1.9
RSI5_17	A	20.5	19.3333	17.2	18.3	17	17	21.6667	21	19	19.7	20.2	19.8	76	77	88	94	78	76	66	54.1667	91.8	70.2	28.5	53.3333	2.25	2.35	2.4	2.6	1.46667	2.08333
RSI5_21	A	18.5	18.8333	18.5	16.7	17.5	17.8	23	20.8333	20	19.2	19.8	21	74	74	86	90	72	71	59.8333	46.1667	66	60.2	28.3333	49.5	1.63333	1.63333	2.1	1.5	1.35	1.75
RSI5_23	A	17.1667	17.6667	17.2	19.2	18.3	18.5	18.3333	18.6667	18.5	20	19.8	19.7	64	69	81	84	69	67	50	57.6667	108.5	64.8	40.8333	59.5	1.88333	1.63333	2.1	2.6	1.23333	1.9
RSI5_27	A	20.5	18.6667	17.7	18.8	16	17.3	21.5	19.6667	18.5	20.2	18.2	19.7	76	76	87	95	75	72	59.8333	44.5	87.8	66.7	23.5	46.1667	1.96667	1.66667	2.7	2.6	1.53333	2.13333
RSI5_35	A	18.5	19.6667	17.2	18.2	16	17.8	20.8333	21.6667	21	20.7	18.5	20	69	69	81	85	71	68	49.6667	57	68.3	58.8	36.5	64.3333	1.63333	2.35	1.8	2.1	1.38333	1.93333
RSI5_37	A	20.5	19.5	19.2	20.8	16.2	17.3	21.6667	20.6667	20.3	22.2	19.3	19.7	75	74	87	93	72	73	57.5	63.6667	68.5	61.7	29.5	48	1.71667	2.36667	2.4	2.1	1.16667	1.71667
RSI5_43	A	19.5	17.5	16.5	17.8	19	20.2	20.6667	19.1667	19.7	19.2	22	22.8	68	68	81	88	69	68	58.1667	44.6667	59.8	64.7	33.8333	44	2.2	1.96667	2	1.7	1.33333	1.56667
RSI5_46	A	19.6667	22.3333	17.3	20.7	19.5	17.3	20.5	23	20.3	21.2	21.2	18.7	71	72	84	90	70	71	72	65.8333	54.8	75.8	27.3333	53.6667	2.16667	1.88333	2.1	2.6	1.2	1.93333
RSI5_47	A	18.6667	17.8333	16.3	17.8	19	18.8	19.3333	18.5	19	20.2	20.3	20.7	69	68	82	85	71	72	61.1667	45	57.5	58.7	65.6667	69.3333	2.16667	2.98333	2	2.1	1.7	2.16667
RSI5_48	A	19	17.1667	17.3	19.2	17.8	15.7	20.1667	19.6667	19.8	20.7	19.3	17.8	72	72	86	94	69	71	57.8333	43.1667	64.5	62.8	25.8333	55.8333	2.48333	2.01667	1.9	2.8	1.45	1.95
RSI5_49	A	19.6667	18.6667	19.7	18.7	16.7	15.5	21.3333	20.8333	21.2	20.3	19.5	18.7	72	69	86	87	71	71	58.1667	41.6667	89.3	69.2	18.3333	52	1.93333	1.53333	2.5	2.2	0.866667	1.8
RSI5_52	A	19.5	19.6667	17.7	19.5	17.2	.	20.6667	20.8333	18.8	21	20.2	.	82	80	93	98	75	.	54.6667	65.5	96.2	57.3	23.3333	.	1.51667	2.18333	2.6	1.5	1.28333	.
RSI5_60	a	18.3333	20	16.8	17.2	18.7	18.8	19.3333	20.6667	19.2	18	20.8	21.5	74	75	87	93	71	72	59.5	86.3333	58.3	69.3	26.3333	46.6667	2.26667	2.85	1.6	2.7	1.25	1.55
RSI5_62	A	19.3333	20	18.7	19.2	15.8	14.3	21.1667	21.3333	19.8	21.8	17.3	16	76	76	85	93	72	72	46.8333	47.8333	96.5	65.8	35.3333	65.5	2.38333	1.86667	2.9	2.2	1.43333	2.35
RSI5_70	A	16.8333	19.8333	19.3	20.3	15.8	16.3	18.1667	21	19.5	21.3	18.3	18.7	84	82	84	92	72	75	52.3333	54.5	83.2	78.5	25	60	1.76667	1.95	2.4	2.4	1.25	1.98333
RSI5_72	A	18.3333	17.8333	18.3	19.5	17.5	16.5	19.1667	19	19.3	20	19	17.5	69	69	80	88	69	69	49	49.5	64.8	77.2	33	52.1667	1.9	1.4	2.2	2.5	1.56667	1.98333
RSI5_73	A	18.8333	17.5	16.8	16	17.5	17.2	20.5	19	19	18.7	19.8	20.5	79	77	87	90	72	76	56.1667	59	77	50.2	27.6667	47.3333	1.85	2.6	2.4	1.3	1.25	1.95
RSI5_74	A	18.3333	19	17.7	16.8	18.2	18.3	19	19.6667	19.3	17.5	20.3	19.5	70	71	85	92	70	72	71	57.3333	136.7	82.5	31.6667	71.8333	2.28333	2.4	2	2.5	1.15	2.23333
RSI5_78	A	18.8333	17.8333	16.2	17.5	16.5	16.7	20.1667	19.8333	19.3	19	19.2	19.5	71	74	81	85	70	71	47	24	69.2	52.8	31.3333	43.6667	1.43333	0.866667	1.8	2.7	1.41667	1.96667
RSI5_91	A	19.5	18.5	19.7	18.5	18.7	19.2	20.3333	20.1667	20.7	20.8	21.8	21.3	81	88	89	95	76	79	77.5	55.3333	100.3	57.2	25	60.3333	2.81667	2.3	2.3	1.6	1.23333	2.03333
RSI5_92	A	18.5	17.3333	16.2	17	17.2	17.2	19.3333	19	18.2	20.2	20.5	20.7	77	77	85	95	78	79	51.3333	54.5	92.2	59.3	52	36.3333	2	2.13333	1.3	1.6	0.95	1.5
RSI5_94	A	17.3333	18.5	17.2	17.8	17.8	18	18.3333	19.6667	19.7	19.7	20.3	20	69	69	83	89	71	71	43.1667	68.8333	82.7	72.2	24.1667	59.5	1.41667	2.16667	1.8	1.9	1.21667	1.73333
RSI5_98	A	17	16.1667	17.5	19.2	17.8	15.5	18.8333	18.8333	21	21	20.8	18.2	69	66	81	86	69	69	64.8333	67.8333	91	63.2	27.5	54.6667	2.76667	2.96667	2.5	2.6	1.45	2.31667
RSI5_103	A	20	19	17.7	19.2	16.2	17.8	22	20.6667	20.2	20.7	21	20.8	75	74	86	92	71	73	66.1667	69.1667	61.7	73	18.8333	51	2	2.26667	1.8	2.3	1.06667	1.65
RSI5_104	A	19.1667	19	17.7	18	18.5	20.5	19.5	19	18.8	19.2	20	21.5	66	64	79	88	70	68	60.8333	80.1667	53.8	67.3	21	59.3333	2.06667	2.63333	1.9	2.6	1.2	2.05
RSI5_114	A	18.3333	17.8333	17.3	18.7	18.3	17.5	19.3333	19.3333	19.5	19.7	20.2	19	69	71	82	86	70	67	70.5	46.5	65	73.2	26.5	62	3.06667	1.63333	2.3	3.1	1.53333	1.76667
RSI5_81	B	21	20.6667	19.5	20.7	18.5	19.8	21.8333	22	20.2	21.7	20	21	77	81	90	97	76	76	64.1667	49.6667	63.2	66.7	20.3333	56.5	2.61667	1.88333	2.1	2.4	1.55	2.2
RSI5_90	B	19	19.5	18.5	17.5	17.2	16.7	20	20.3333	19.8	19	19.2	19.2	77	76	84	93	75	75	57	50	77	62.7	17.8333	46.5	1.78333	2.3	2.2	2.1	0.983333	1.56667
RSI5_19	B	21.3333	19.3333	19.3	20.3	16.3	17.2	22.3333	21.5	20.2	21	22	21.2	83	82	86	96	79	79	54.3333	40	65.3	71.7	23.3333	35.6667	2.13333	1.85	1.5	2.1	0.7	1.28333
RSI5_29	B	18.6667	18.8333	17.7	18	17.3	16.5	19.6667	20	19	19.5	19.2	19	79	80	92	96	76	76	53.3333	45.5	53.5	58.2	23.6667	26.6667	1.95	1.38333	2.1	2	1	1
RSI5_38	B	20.3333	20	15.7	17.7	17.2	16.5	22.5	21.8333	18.8	20.2	20.3	19.8	74	75	83	88	71	72	45.3333	63.3333	99.3	78.8	27.1667	51.1667	1.61667	2.35	1.5	2.5	1.13333	1.63333
RSI5_82	B	19.1667	18.6667	17.5	19.2	15.7	15.5	19.6667	19.6667	18.8	20.5	19.3	18.7	79	79	85	90	77	79	63.3333	55	126.7	68.2	28.6667	40.5	2.16667	1.75	2.2	2.4	1.03333	1.58333
RSI5_3	b	15.8333	18.1667	17.7	18.5	15.3	14.3	17.3333	20	19.8	20.3	16.7	16.3	61	60	75	80	66	65	53.1667	57.3333	54.8	67	26	38	2.33333	2.38333	2.7	2.5	1.68333	1.26667
RSI5_8	B	19	17.6667	16.3	19.2	14.5	14.7	20.8333	19.6667	19.3	21.2	16.8	16.3	66	69	78	83	65	67	53.5	70.8333	69.3	64.3	24.1667	52.8333	2.05	2.43333	2.3	2.5	1.26667	1.75
RSI5_18	b	18.5	20.6667	16.8	17.7	17.2	17.8	19.8333	21.6667	18.2	19.3	19.5	20.5	77	78	85	90	77	72	56.6667	60	111.8	96	30.3333	53.3333	1.73333	2.28333	2.3	1.6	1.41667	1.68333
RSI5_26	B	19.6667	20.8333	18.5	20.5	19.3	20	21	21.8333	20.3	22.2	22.3	22.7	80	77	92	95	78	76	52.1667	60	76.5	72	31.5	52.3333	1.71667	1.93333	2.2	1.6	1.51667	1.98333
RSI5_28	B	18	18	17.2	20.3	16.8	16	19.3333	19.1667	20.3	21.8	19.2	17.5	64	69	84	86	69	68	43.5	55.6667	74	76	26	46.8333	1.78333	2.36667	2.2	2.4	1.51667	1.9
RSI5_30	B	20.6667	18.3333	16.3	16.7	16.5	16.3	21.5	20.1667	19.5	18.7	18.8	18.7	66	64	79	83	68	68	67.3333	50.8333	51	83.3	19.8333	39.5	3.03333	1.65	1.6	1.8	0.933333	1.45
RSI5_33	B	18	18	16.5	16.2	15.8	15.5	19.5	19.6667	19.8	18.8	18.2	18.3	69	68	78	85	69	69	60.8333	51.3333	51.2	71.3	66.1667	40.5	2.01667	2.08333	1.7	1.2	1.18333	1.36667
RSI5_34	B	17.8333	19.1667	17.2	18.7	17.3	.	19.3333	20.8333	19	20.5	19.5	.	73	74	84	88	72	.	43.8333	44	64	56.2	27.6667	.	1.61667	2.41667	2.1	2	1.08333	NA
RSI5_36	B	18	18.1667	16.5	19	16.5	13.2	18.8333	19.1667	19.5	21	18.2	14.5	64	61	76	81	66	65	65.5	65	53.2	70.7	32.3333	44.3333	3.05	3.01667	1.9	2.2	1.6	1.53333
RSI5_42	B	17.8333	18.3333	16.5	15.8	16.5	17.3	18.5	20.5	18.8	18	20	21	82	78	90	95	72	75	55.8333	52.6667	75	59.7	43.3333	49	2.05	2.01667	2.2	2.4	1.26667	1.65
RSI5_55	B	17	16.8333	16.5	16.8	16.5	15.5	18	18.3333	18.3	18.3	17.8	16.7	69	71	82	85	66	67	49	40.5	75	50	41.5	37.6667	2.01667	1.86667	2.1	1.9	1.25	1.48333
RSI5_56	B	16.3333	17.8333	16.7	16.2	14.8	16	18.1667	19.6667	18.3	17.7	16.2	17	64	60	74	80	65	64	44.6667	41.6667	NA	51	35.8333	57	2.4	1.86667	.	2.4	1.58333	2.06667
RSI5_58	B	18.3333	19	17.2	17.8	16.7	16.2	18.6667	20.3333	18.2	19.2	18.8	18	77	78	86	93	76	76	62.5	50.1667	70.8	52	33	47	2.21667	1.98333	2.6	1.7	1.35	2
RSI5_61	B	18.3333	18.3333	17.2	20.2	18.5	18.3	19.5	19.8333	19	21.7	21.2	21.5	79	77	87	93	77	81	72.8333	50.1667	69.3	66.7	24	48.6667	2.66667	2.25	2.3	2.7	1.13333	2.03333
RSI5_64	B	17.3333	17.3333	17.3	17.3	16	17.2	18.6667	19.1667	18.8	19.2	18.2	18	69	72	79	86	72	70	45	45.1667	59.5	52.2	29.3333	45	1.45	2.08333	2.2	2.3	1.46667	2.05
RSI5_67	B	18.3333	18.3333	15.5	19.3	18.2	.	20.1667	20	18.7	21.5	20.2	.	75	76	86	90	75	.	51.8333	49.1667	80	65.5	38	.	2.01667	1.85	2.2	2.3	1.46667	.
RSI5_71	B	19.8333	20.6667	17.2	17.8	16	.	21.1667	22.3333	19.3	19.2	17.2	.	75	69	83	88	68	.	61.1667	51.8333	63	72	27.8333	.	1.53333	1.88333	2	2.7	1.55	.
RSI5_75	B	19.1667	19.3333	16.7	17	16.8	19.2	19.8333	20.5	19.2	17.7	21.2	21.7	77	77	87	89	69	71	53.8333	59.8333	50.2	75.5	24.8333	57.1667	1.86667	2.21667	2	3	1.05	1.8
RSI5_80	B	17	18	18	18	15.7	17.8	17.8333	19	19.2	20.2	19.5	20.7	74	74	88	94	71	72	65.5	58	76.8	58.5	23	54.3333	2.28333	1.78333	2.3	1.7	0.9	1.51667
RSI5_85	b	18.3333	18.5	17.3	17.7	15	17.2	20.1667	20.6667	20.2	20	17.3	18.8	69	69	80	85	66	69	48.6667	28	48.8	73.2	22.3333	46.5	1.95	1.03333	1.9	2.1	1.11667	2.18333
RSI5_87	B	20.3333	18.5	17.8	19.2	18	18.2	22	20.1667	20.5	21	20.2	21.3	64	61	81	89	68	70	64.6667	65.5	76.3	72.8	29	55.1667	2.31667	2.83333	2.7	2.5	1.3	1.88333
RSI5_88	B	17.6667	17.1667	17.3	16.8	16	16.8	18.8333	18.6667	19	18.7	17.7	18.8	66	64	75	80	67	66	50.3333	56	70.3	55	26.3333	46.8333	2.3	2.31667	2.4	2.4	1.46667	1.81667
RSI5_93	B	17.3333	17	16.7	17	17.5	17.5	18.1667	19	19.7	19.2	20.3	19.3	66	64	81	85	68	68	54.5	41.6667	48.7	58.8	30.1667	50.8333	2.13333	1.55	2.1	2.5	1.41667	1.68333
RSI5_95	B	18.8333	18.6667	17.7	18.5	14.7	15	20.1667	20.3333	20	20	20.5	18	76	76	93	95	75	76	53.5	44.6667	53.5	59.5	26.3333	39.6667	1.95	1.78333	1.2	1.8	0.95	1.56667
RSI5_96	B	17.8333	17.5	16.5	20.2	17.7	15.5	18.1667	18.1667	19	21.3	19.2	16.7	72	68	85	92	70	69	59.3333	40.8333	57.5	68.3	14.6667	42.8333	2.3	1.95	1.6	2	0.916667	1.43333
RSI5_97	B	19.6667	18	16.8	18.3	16.5	17.5	21	19.6667	18.8	20.2	19.8	19.7	75	71	84	92	74	71	53.1667	46.6667	46.7	51.5	24.5	46.3333	1.91667	1.78333	1.2	1.6	1.28333	1.43333
RSI5_99	B	19	18.3333	16	17.8	16.5	16	20.8333	19.8333	18.5	20	18.2	17.2	64	64	80	88	66	67	50.8333	39.6667	55.3	72.8	33.5	66.1667	1.63333	1.66667	2.1	2.6	1.71667	2.08333
		fSNS_Dav15_Dry	fSNS_Dav15_Irr	fSNS_Dav16_Dry	fSNS_Dav16_Irr	fSNS_Imp15_Dry	fSNS_Imp15_Irr	SNS_Dav15_Dry	SNS_Dav15_Irr	SNS_Dav16_Dry	SNS_Dav16_Irr	SNS_Imp15_Dry	SNS_Imp15_Irr	HD_Dav15_Dry	HD_Dav15_Irr	HD_Dav16_Dry	HD_Dav16_Irr	HD_Imp15_Dry	HD_Imp15_Irr	GNS_Dav15_Dry	GNS_Dav15_Irr	GNS_Dav16_Dry	GNS_Dav16_Irr	GNS_Imp15_Dry	GNS_Imp15_Irr	GWS_Dav15_Dry	GWS_Dav15_Irr	GWS_Dav16_Dry	GWS_Dav16_Irr	GWS_Imp15_Dry	GWS_Imp15_Irr
	Avg. Berkut	18.8387	18.7312	17.6742	18.5613	17.3355	17.4267	20.1882	20.2419	19.6452	20.1806	19.671	19.7333	72.7419	72.5484	84.3871	89.9355	71.5484	71.6667	57.9355	55.6237	76.8806	65.7903	30.6935	53.2278	2.03978	2.0543	2.17419	2.24839	1.3543	1.87611
	Avg. RSI5	18.5909	18.596	17.1545	18.2394	16.6364	16.7067	19.798	20.1111	19.2727	19.9636	19.1727	18.9367	72.1818	71.5758	83.3939	88.7879	71.1818	71.3	55.4899	50.9293	67.7344	66.003	28.8636	47.1611	2.07879	2.02424	2.05313	2.17879	1.26616	1.69611
IWB56221_5BL	t-Test	0.399903	0.649152	0.0343774	0.314188	0.0155081	0.0615993	0.231801	0.639082	0.0711633	0.466428	0.158792	0.0795223	0.698061	0.526046	0.356617	0.325246	0.699023	0.731376	0.221533	0.0954477	0.0543483	0.926107	0.453328	0.00718636	0.696291	0.788787	0.197652	0.545503	0.167678	0.0133602
	diff	0.247801	0.135223	0.519648	0.321896	0.69912	0.72	0.390192	0.130824	0.372434	0.217009	0.49824	0.796667	0.560117	0.97263	0.993157	1.14761	0.366569	0.366667	2.44558	4.69436	9.14627	-0.212708	1.82991	6.06667	-0.0390029	0.0300587	0.121069	0.0695992	0.0881395	0.18
	%diff	0.0133291	0.00727164	0.0302922	0.0176484	0.0420236	0.0430966	0.0197087	0.00650508	0.0193244	0.0108702	0.0259869	0.0420701	0.00775981	0.0135888	0.0119092	0.0129252	0.00514975	0.00514259	0.0440726	0.0921741	0.135031	-0.0032227	0.0633985	0.128637	-0.0187623	0.0148493	0.0589679	0.031944	0.0696115	0.106125
							0.440615						0.400894						0.734457						3.99501						0.0749772
							0.0256103						0.0207442						0.00941257						0.0766818						0.0437893
	Berkut x RSI5		Fertiel SNS		SNS		GNS		GWS
		Dav16_Dry	Imp15_Dry	Imp15_Irr	Imp15_Dry	Imp15_Irr	Dav15_Irr	Imp15_Irr	Imp15_Irr
	Avg. Berkut	17.6742	17.3355	17.4267	19.6452	19.7333	55.6237	53.2278	1.87611
	Avg. RSI5	17.1545	16.6364	16.7067	19.2727	18.9367	50.9293	47.1611	1.69611
	t-Test	0.0343774	0.0155081	0.0615993	0.0711633	0.0795223	0.0954477	0.00718636	0.0133602
	Diff	0.519648	0.69912	0.72	0.372434	0.796667	4.69436	6.06667	0.18
	% Diff	0.0302922	0.0420236	0.0430966	0.0193244	0.0420701	0.0921741	0.128637	0.106125
	Avg.			0.646256		0.58455		5.38051	0.18
	Avg.			0.0384708		0.0306972		0.110406	0.106125
	N=64
	Berkut produced 3.8% more fertile spikelets per spike, 11.0% more grains per spike and 10.6 higher grain weight per spike in locations where the differences are significant (or close to significant)

## Sheet: Table S10 Berkut x Dharwar-Dry
Table S10. tTest between alleles of bZIPC-B1 linked marker IWB56221 in the mapping population Berkut (H1) x Dharwar-Dry (H2).									A= Berkut	B= Dharwar Dry
Data from : Zhang, J., Gizaw, S. A., Eligio Bossolini, Hegarty, J., Howell, T., Carter, A. H., Akhunov, E., & Dubcovsky, J. (2018). Identification and validation of QTL for grain yield and plant water status under contrasting water treatments in fall-sown spring wheats. Theoretical and Applied Genetics, 131, 1741–1759
Chromosome	5B
Genetic_pos (cM)	116.7
Physical_pos (Mb)	616.65	fertile spikelet number per spike			spikelet number per spike			Heading date (HD, Julian)			Grain number per spike (GNS)			Grain weight per spike (GWS)
Genotype	IWB56221	Dav14_Dry	Dav15_Dry	Dav16_Dry	Dav14_Dry	Dav15_Dry	Dav16_Dry	Dav14_Dry	Dav15_Dry	Dav16_Dry	Dav14_Dry	Dav15_Dry	Dav16_Dry	Dav14_Dry	Dav15_Dry	Dav16_Dry
Dharwar_Dry _2	A	18.3	16	19.2	21.5	18.1667	21	97	68	88	41.5	55.1667	60	1.8	1.65	1.5
Dharwar_Dry _3	A	18.2	17.1667	15.8	21.67	19.3333	18.5	87	60	79	37	50.5	50.5	1.7	1.35	1.1
Dharwar_Dry _5	A	18.7	16.5	18	21	17.3333	19	87	60	76	35.5	61.3333	61.2	1.95	2.15	1.8
Dharwar_Dry _11	A	20	15.6667	17.5	21.17	17.1667	18.5	94	66	83	71.33	62.8333	67.8	2.63	2.31667	2
Dharwar_Dry _15	A	19.5	20.3333	19.5	22.17	21.1667	20.8	93	66	83	50.83	67.3333	88.8	2.27	2.26667	2.6
Dharwar_Dry _16	A	17.3	18	17.8	20.17	19.1667	19	96	66	80	44.83	72.5	67.3	2.08	2.36667	2
Dharwar_Dry _17	A	18.7	18.1667	16.8	21.83	19.3333	18.3	97	70	80	39.17	69.3333	63.8	1.75	2.78333	1.7
Dharwar_Dry _19	A	18.3	19.1667	17.8	22.17	21.1667	20	89	64	79	44.5	52.8333	48.3	1.98	1.36667	1.9
Dharwar_Dry _20	A	23.3	19.8333	26.3	26.33	22.5	27	114	91	109	45.67	57.1667	76.5	2.22	1.61667	1.3
Dharwar_Dry _21	A	18.5	16.8333	16.7	21.67	18.6667	19.3	94	64	82	48	61.8333	67.3	2.08	2.35	1.3
Dharwar_Dry _23	A	18.2	18.1667	17.3	20.67	18.5	18.8	95	64	80	54.17	79.6667	62.8	2.17	2.26667	1.5
Dharwar_Dry _24	A	18.8	16.8333	16.3	20.83	18.6667	18.5	95	69	84	58.17	59.6667	53.2	2.43	2.41667	1.4
Dharwar_Dry _28	A	23.7	20.3333	24.8	25.5	23.6667	25.7	110	91	108	70.33	65.8333	62.3	2.57	2.05	1.1
Dharwar_Dry _33	A	22.8	20.1667	21.7	23.5	20.6667	21.8	110	85	97	73.33	71.8333	28	2.37	1.61667	0.5
Dharwar_Dry _37	A	22.3	20.5	25	25.17	22.5	26	93	61	79	56.83	61.1667	66.3	2.15	2.08333	0.7
Dharwar_Dry _40	A	17.7	17.3333	17.8	21	19.3333	20.7	97	68	84	40.17	64.3333	72.5	2.03	2.31667	2.1
Dharwar_Dry _42	A	18.3	17.3333	17.5	21.33	19.1667	19.7	89	64	83	49.83	67.1667	62.7	1.43	2.08333	1.3
Dharwar_Dry _44	A	18	16.5	17.5	20	17.1667	18.2	86	57	75	52.67	66.1667	81.2	2.18	2.56667	2.4
Dharwar_Dry _45	A	19	17	17.8	21.67	18.1667	20.2	87	58	78	50.67	64	55.7	2.07	2.51667	1.5
Dharwar_Dry _46	A	18.5	18.1667	17.3	21.67	20.3333	19.8	93	64	80	52.17	62	30.7	1.92	1.95	0.4
Dharwar_Dry _48	A	17.3	16.1667	17	20.67	17.3333	19.2	89	55	77	41.17	55.1667	46.7	1.85	2.46667	2
Dharwar_Dry _52	A	18.7	17.6667	16.8	20.83	18.6667	19	95	61	80	43.5	65.6667	55.3	2.12	2.35	2.1
Dharwar_Dry _53	A	20.3	18	18.3	22.67	19.5	20.5	91	61	80	64.33	76.8333	68.3	2.78	2.8	1.8
Dharwar_Dry _55	A	16.7	18.1667	17.5	20.83	19.6667	20.3	87	55	75	30.5	61.8333	55.8	1.67	2.43333	1.2
Dharwar_Dry _56	A	20.8	17.5	19	23	19.1667	20.3	95	61	83	44.67	57.1667	58.7	2.37	2.26667	2.2
Dharwar_Dry _59	A	19.8	18.1667	19.2	21.67	18.8333	19.7	97	68	84	50.83	71.5	72.3	1.8	3.06667	2.1
Dharwar_Dry _63	A	20.8	17.3333	17.7	22.5	18.8333	19.8	95	66	80	62.5	62.8333	50	2.18	2.25	1.5
Dharwar_Dry _64	A	19	17.5	17.3	21.5	18.6667	19.3	89	58	80	37.83	50.6667	55.3	2.65	1.8	1.9
Dharwar_Dry _66	A	22.7	21.1667	24.8	25	22.8333	26	88	59	79	58.83	75.3333	61.3	1.8	2.31667	1.5
Dharwar_Dry _72	A	17.7	15.8333	16.5	20.83	17.8333	19	87	60	80	46.5	56.3333	57.5	2.53	1.65	1.1
Dharwar_Dry _73	A	17.8	18.5	17.5	21.17	20.8333	20.2	94	64	81	33	63.1667	46.8	1.88	2.01667	1.6
Dharwar_Dry _76	A	18.5	17	19	21	18	21	96	66	82	55	73.5	55.5	2.6	3.06667	1.7
Dharwar_Dry _78	A	16.3	16.3333	17.3	19.83	17.8333	19.5	88	61	79	42.67	68.3333	78	2.02	2.61667	2.3
Dharwar_Dry _82	A	18.3	16.8333	17.2	21.5	18.6667	20	96	66	80	41.17	45.3333	37.7	2.03	2	1.7
Dharwar_Dry _1	B	19	18.3333	17.8	21.83	19.6667	20.7	91	60	78	46.33	63.5	56.7	2.07	1.3	1.2
Dharwar_Dry _4	B	17	17.8333	17	21.33	20.5	20.3	86	57	75	45.67	54.5	56.8	2.37	1.68333	1.6
Dharwar_Dry _6	B	17.5	17	17	19.83	18.6667	19.3	89	60	76	43.17	48.6667	66.2	2.02	1.4	1.3
Dharwar_Dry _7	B	22.2	20.3333	21.2	23.17	20.8333	21.5	88	69	86	74.67	83	74.2	3.02	2.56667	1.7
Dharwar_Dry _8	B	18	17.5	17	21.17	19.5	20.2	94	58	78	32.83	58.5	39.7	1.92	1.83333	1
Dharwar_Dry _9	B	18.7	17	17.7	22.33	19	20	94	64	79	48.5	49.5	37.5	2.07	1.78333	1.1
Dharwar_Dry _13	B	26.2	23.1667	24.5	28	25.1667	25.3	110	88	105	80.33	78.5	61	2.83	2.33333	1
Dharwar_Dry _18	B	18.8	16.5	16.2	20.67	17.5	17.7	89	60	78	58.67	51.6667	39.7	2.42	2.31667	1.3
Dharwar_Dry _22	B	18.5	17	17.8	20.33	19.3333	19.8	97	66	84	48	42.6667	53.5	2.13	1.23333	1.4
Dharwar_Dry _25	B	18.3	17.8333	17.8	20.83	20	19	89	61	80	48.33	47.6667	49	2.28	1.63333	1.3
Dharwar_Dry _26	B	18.2	17.8333	18.7	20.67	20.8333	21.3	95	66	82	49.33	44.1667	63.7	2.42	1.56667	1.7
Dharwar_Dry _27	B	17	15.6667	17.3	20	17.8333	18.8	93	66	82	46	48	56.8	2.07	1.6	1.2
Dharwar_Dry _30	B	16.7	18.3333	17.5	20.67	20.8333	19.3	87	61	75	38.33	50.1667	44.7	1.68	1.76667	1.4
Dharwar_Dry _32	B	17.5	17.3333	17	20.5	18.8333	19.5	94	66	84	49	64.8333	53	2.15	2.23333	1.6
Dharwar_Dry _34	B	18	18.5	17.8	21.17	19.6667	20.8	92	58	78	41.5	69.6667	88.5	2.23	2.71667	1.5
Dharwar_Dry _35	B	18	16.3333	17.3	21.33	18.1667	19	86	54	79	42.67	58.8333	64.3	2.33	2.58333	1.9
Dharwar_Dry _36	B	16.5	17.8333	16.5	19.5	20	18.5	86	58	79	48.67	56.8333	51.2	2.05	1.96667	1.5
Dharwar_Dry _38	B	17.3	17.1667	18.8	20	17.6667	20.2	89	60	80	48.17	64.3333	68.8	1.88	2.61667	2
Dharwar_Dry _39	B	16.8	19	16.5	20.17	20	18.8	96	65	81	42.83	68.8333	41.3	1.57	2.28333	1.9
Dharwar_Dry _41	B	19.3	18.1667	17.5	21.83	19.3333	18.5	96	61	82	36.83	64.3333	62.3	2.27	1.86667	1.4
Dharwar_Dry _43	B	18.8	16.8333	16.8	22.17	19	19.5	94	66	81	44	55.5	38.5	1.98	1.25	1.5
Dharwar_Dry _50	B	18.7	17.1667	16.5	20.33	18.5	18.5	96	64	78	66.83	63.6667	72.2	2.12	1.96667	1.5
Dharwar_Dry _51	B	18.8	16.3333	16.3	21	18	19.2	99	69	83	56.83	70	51.2	2.68	2.6	1.6
Dharwar_Dry _54	B	17.7	15.5	18.7	20.17	16.6667	19.5	86	58	77	46.5	54.3333	58.2	1.88	2.05	1.7
Dharwar_Dry _57	B	21.7	22.8333	22.2	24.33	24.6667	23.5	95	64	81	52.5	65.1667	87.5	2.57	1.68333	2.6
Dharwar_Dry _60	B	19.7	19.1667	25.2	22.17	21.6667	26.3	92	61	108	35	63.1667	54.5	1.55	2.26667	1.2
Dharwar_Dry _61	B	17.7	17.8333	16.2	20	18.8333	17.7	87	59	80	46.67	63.5	65.3	2.28	2.25	1.7
Dharwar_Dry _62	B	17.5	15.6667	17.2	21.17	17.1667	17.8	82	53	69	44	48.3333	73.5	2.03	1.8	2.2
Dharwar_Dry _65	B	18.8	16.8333	19.2	21	18.3333	20.7	93	64	83	45	51.6667	69.7	2.18	1.91667	2.1
Dharwar_Dry _67	B	19.5	20.1667	17.5	22	22.5	20.5	86	58	78	51	59.3333	43.7	2.57	2.1	1.4
Dharwar_Dry _68	B	18.7	18.6667	17.5	21	21	19.3	89	61	80	41.33	54.1667	61.8	2.08	1.41667	1.6
Dharwar_Dry _70	B	17.5	17.3333	17.2	19.67	18.6667	18.5	89	58	79	49.5	69.6667	60.2	2.3	2.81667	1.4
Dharwar_Dry _71	B	18	17	17.2	20.33	18.6667	17.8	89	56	75	50.5	62.5	57.8	2.45	2.26667	1.3
Dharwar_Dry _74	B	23.7	19.5	21.8	25	21	22.2	110	91	98	52.33	67.6667	68.3	2.52	2.15	1.4
Dharwar_Dry _77	B	17.3	17.6667	17.3	21.67	19.8333	19.7	89	64	80	35.17	60	46.2	1.97	2.03333	1.9
Dharwar_Dry _79	B	20	17.5	18	22.5	19.3333	20	95	64	81	49.5	53.1667	39.8	2.5	1.9	1.7
Dharwar_Dry _80	B	17.7	17.6667	17.5	21.5	19.3333	18.5	93	64	82	37.5	50.8333	49.3	2.15	1.45	0.7
Dharwar_Dry _81	B	20.2	18.3333	17.7	22.83	20	18.8	95	69	83	46.17	59.8333	60.7	2.23	1.86667	1.4
Dharwar_Dry _83	B	18.2	18	16.8	21.5	19.8333	19.3	88	61	80	44.83	64	61.8	1.77	2.56667	1.3
		fSNS_Dav14_Dry	fSNS_Dav15_Dry	fSNS_Dav16_Dry	SNS_Dav14_Dry	SNS_Dav15_Dry	SNS_Dav16_Dry	HD_Dav14_Dry	HD_Dav15_Dry	HD_Dav16_Dry	GNS_Dav14_Dry	GNS_Dav15_Dry	GNS_Dav16_Dry	GWS_Dav14_Dry	GWS_Dav15_Dry	GWS_Dav16_Dry
	Avg. Berkut	19.2	17.8284	18.6324	21.8829	19.3775	20.4294	93.8235	65.2059	82.5588	49.0932	63.4216	59.5912	2.11941	2.21127	1.61176
	Avg. Dharwar_Dry	18.7103	17.9145	18.0949	21.4274	19.6496	19.8923	92	63.1282	81.4615	47.8203	59.094	57.6692	2.19462	1.9906	1.51795
	t-Test	0.278079	0.813149	0.340415	0.2267	0.50239	0.274104	0.213106	0.267011	0.532474	0.595309	0.0348549	0.526123	0.318127	0.0311866	0.363902
	diff	0.489744	-0.0860985	0.537481	0.455505	-0.272122	0.537104	1.82353	2.07768	1.09729	1.27298	4.32755	1.92195	-0.0752036	0.220676	0.093816
	%diff	0.0261751	-0.00480607	0.0297035	0.021258	-0.0138487	0.0270006	0.019821	0.032912	0.01347	0.0266201	0.0732316	0.0333271	-0.0342673	0.110859	0.0618045
				0.313709			0.240163			1.66616			2.50749			0.0797629
				0.0170242			0.01147			0.0220677			0.0443929			0.0461321
	Berkut x Dhar-war	GNS	GWS
		Dav15_Dry	Dav15_Dry
	Avg. Berkut	63.4216	2.21127
	Avg.D447-DW1	59.094	1.9906
	t-Test	0.0348549	0.0311866
	Diff	4.32755	0.220676
	% Diff	0.0732316	0.110859
	73
	Berkut produced 7.3% more grains per spike and 11.1 higher grain weight per spike in the locations where the differences are significant (or close to significant)

[truncated: 1 more sheets: Table S11 LA95135 x SS-MPV57]
